# Supplementary material for: Termination of non‐coding transcription in yeast relies on both an RNA Pol II CTD interaction domain and a CTD‐mimicking region in Sen1
Source: EMBO J. 2020 Feb 28;39(7):e101548. doi: 10.15252/embj.2019101548 (PMC7110113; doi:10.15252/embj.2019101548)
Supplement: Supplementary file 3 — Table EV1 [file EMBJ-39-e101548-s003.xlsx]

## Sheet: Table EV1
ID	RTindexWTr1	RTindexWTr2	RTindexDNIMr1	RTindexDNIMr2	RTindexDNterr1	RTindexDNterr2	RTindexDNterDNIMr1	RTindexDNterDNIMr2	pvalueDNIMvsWt	pvalueDNtervsWt	pvalueDNterDNIMvsWt
CUT001	0.300526	0.30707	0.352476	0.480449	0.533708	0.457602	1.67242	0.795101	0.151976	0.0638298	0
CUT002	1.99234	0.675586	1.13121	0.978684	1.68363	1.00647	1.60687	1.49554	0.519757	0.303951	0.170213
CUT005	0.494901	0.264827	0.338318	0.451576	0.704824	0.650409	0.583629	0.530894	0.334347	0.0303951	0.0759878
CUT011	1.0694	1.09834	0.903313	0.823345	1.67218	1.5305	2.02779	1.01927	0.656535	0.112462	0.170213
CUT015	0.136923	0.115605	0.123987	0.108907	0.213679	0.33995	0.289797	0.270529	0.495441	0.0151976	0.0121581
CUT017	1.31702	0.556142	1.56961	0.964203	4.53584	2.44923	3.37524	2.32165	0.12462	0	0.00303951
CUT018	1.16332	0.24496	0.951299	0.914221	0.796289	0.863356	0.614006	0.321309	0.0425532	0.0759878	0.620061
CUT019	0.528175	0.68657	0.512594	0.416083	2.25863	1.44993	1.84673	1.082	0.68693	0.00303951	0.00911854
CUT021	3.3317	4.94264	3.08757	3.01263	8.99121	4.44386	3.6656	4.20075	0.696049	0.0759878	0.452888
CUT022	0.121552	0.15166	0.185973	0.135683	0.171719	0.284284	0.262418	0.234418	0.267477	0.0638298	0.0364742
CUT023	0.241037	0.24242	0.250965	0.456574	0.367329	0.406058	0.302718	0.476509	0.136778	0.0699088	0.0729483
CUT025	2.58451	1.3	1.37248	2.47447	2.10335	2.35455	1.92183	1.9074	0.404255	0.240122	0.361702
CUT026	0.72263	0.565278	0.894301	0.712349	0.966025	0.815622	1.45363	0.853459	0.221884	0.139818	0.0425532
CUT028	1.10519	1.43668	1.16819	0.985008	2.6429	2.2722	4.31216	3.66434	0.589666	0.0303951	0.00303951
CUT029	0.651686	0.819127	0.830595	0.815996	1.46665	1.06631	2.54913	1.94509	0.303951	0.0486322	0.00303951
CUT037	1.03047	0.645748	0.714563	0.515746	0.642175	0.560928	1.11211	1.05161	0.708207	0.732523	0.170213
CUT039	1.6125	1.19824	1.58426	1.10635	2.64728	2.85192	1.4721	1.72677	0.477204	0.0303951	0.291793
CUT040	0.0702822	0.116846	0.125019	0.0953686	0.349649	0.35224	0.635165	0.463797	0.25228	0	0
CUT041	0.111153	0.0851501	0.180008	0.143903	0.36172	0.300909	0.42333	0.44984	0.0547112	0.00303951	0
CUT044	0.224063	0.244588	0.27111	0.24336	0.577165	0.44837	0.674863	0.508466	0.31307	0.0151976	0.00911854
CUT047	0.644029	0.498336	0.670821	0.480618	0.823043	0.772629	1.24803	0.641133	0.404255	0.133739	0.0729483
CUT048	1.35064	1.8057	3.23614	1.91432	4.53264	4.41135	4.72775	5.51727	0.0699088	0.00303951	0.00303951
CUT049	4.85139	1.69796	1.74593	3.07032	4.79932	7.73161	8.60755	12.6307	0.647416	0.0182371	0.00303951
CUT051	0.448089	0.315034	0.534011	0.470638	0.703832	0.450791	0.69356	0.833071	0.170213	0.0942249	0.0273556
CUT054	0.451984	0.435386	0.467422	0.556115	0.477479	0.765902	0.700663	0.743915	0.291793	0.148936	0.0638298
CUT059	0.176522	0.264926	0.291158	0.239305	0.31635	0.247085	0.344837	0.437344	0.240122	0.197568	0.0395137
CUT060	3.7782	1.99816	2.30701	2.1841	4.56863	6.67382	8.44091	5.9567	0.644377	0.0273556	0.00911854
CUT062	0.268956	0.536019	0.57196	0.392856	1.57867	0.609383	1.10351	0.981374	0.224924	0.00911854	0.00303951
CUT064	0.428116	0.259077	0.352527	0.289337	0.781375	0.722579	0.66242	0.771746	0.465046	0.00911854	0.0151976
CUT067	0.457221	0.396858	0.409112	0.233534	1.17316	0.62306	1.59179	0.719877	0.753799	0.0273556	0.00911854
CUT069	3.29653	2.5382	3.93695	4.97381	4.45902	4.26706	2.82697	4.51164	0.0820669	0.0911854	0.231003
CUT071	0.239448	0.289095	0.321641	0.409107	0.933719	0.516662	0.843343	0.692005	0.139818	0.00607903	0.00303951
CUT075	0.930136	0.896174	0.889337	2.08654	1.85758	4.54758	1.80919	3.19043	0.100304	0.00303951	0.00607903
CUT076	0.135848	0.118387	0.221131	0.0995589	0.285261	0.2132	0.238066	0.208906	0.267477	0.0303951	0.0425532
CUT078	0.0979497	0.071999	0.0833475	0.0491872	0.103361	0.152754	0.300564	0.242043	0.68997	0.0972644	0.00303951
CUT079	0.909084	1.05731	1.59535	0.459994	0.857251	0.798609	1.20412	0.882536	0.541033	0.604863	0.355623
CUT080	0.162617	0.153416	0.13516	0.138547	0.384897	0.223422	0.452143	0.248153	0.56535	0.0334347	0.0182371
CUT081	1.00828	0.589251	0.540931	0.767942	0.504538	0.748471	0.849236	0.875149	0.613982	0.653495	0.306991
CUT088	0.173051	0.14868	0.239653	0.242037	0.517934	0.471037	0.538484	0.483201	0.0911854	0.00303951	0.00303951
CUT092	0.33935	0.262566	0.285351	0.324951	0.700975	1.14631	0.615409	0.918004	0.389058	0.00303951	0.00911854
CUT094	2.60852	0.731363	2.20003	2.514	1.23856	1.3217	2.78234	1.98279	0.0486322	0.495441	0.0486322
CUT095	0.307493	0.137959	0.366752	0.260553	1.12118	0.870188	0.760682	1.21916	0.0911854	0	0
CUT098	0.195389	0.257781	0.328144	0.268286	0.320665	0.327434	0.851499	0.621244	0.170213	0.118541	0.00303951
CUT101	0.571417	0.459106	0.610386	0.42487	0.268798	1.13711	0.382583	0.847865	0.416413	0.334347	0.31003
CUT103	0.196134	0.19834	0.150528	0.179478	0.428126	0.860951	0.677878	0.578684	0.620061	0.00303951	0.00303951
CUT109	1.15225	1.16806	0.760647	0.478912	1.2948	0.953587	1.68338	1.23117	0.908815	0.471125	0.231003
CUT110	0.375929	0.279673	0.274805	0.326885	0.982362	1.10985	1.49051	1.18515	0.495441	0.00303951	0
CUT111	0.222666	0.340925	0.405407	0.31328	0.793728	0.481734	0.473409	0.426872	0.194529	0.0121581	0.0638298
CUT112	0.484408	0.400826	0.541295	0.370024	1.34616	0.611462	0.984888	0.827309	0.392097	0.0212766	0.0243161
CUT114	1.19238	1.17152	1.74262	1.74934	1.10329	2.03228	3.54864	2.25906	0.112462	0.212766	0.00911854
CUT116	1.03699	1.66719	2.75761	1.37113	3.42458	2.18625	2.89399	3.62596	0.112462	0.0212766	0.00911854
CUT119	0.661385	0.69156	1.02802	1.43592	1.08959	3.40291	2.30783	1.02806	0.0395137	0.00303951	0.00911854
CUT121	0.468154	0.408014	0.251671	0.427518	0.429643	0.371615	0.764778	0.334766	0.699088	0.507599	0.282675
CUT128	0.288946	0.260103	0.245727	0.193857	0.349734	0.323711	0.321178	0.332813	0.656535	0.237082	0.258359
CUT130	0.835399	0.65594	0.767072	0.594551	1.04266	0.727569	1.22458	1.17892	0.516717	0.264438	0.0638298
CUT132	3.46249	4.41404	3.12194	3.76913	2.68756	4.98742	3.15861	2.9121	0.534954	0.486322	0.671733
CUT133	0.0980017	0.096024	0.248839	0.195219	0.551003	0.437263	0.858156	0.411599	0.00911854	0	0
CUT134	0.479778	0.398676	0.362804	0.225346	0.49898	1.03903	1.00302	0.630073	0.81459	0.0547112	0.0395137
CUT135	0.462245	0.399489	0.670144	0.902768	1.55334	1.62429	2.51257	2.70149	0.0395137	0.00303951	0
CUT140	0.743796	0.723254	0.524103	0.636105	0.879558	0.653485	0.786358	0.725594	0.659574	0.3769	0.379939
CUT142	0.42505	0.499056	0.702242	0.745286	2.40391	2.00439	1.50629	3.26212	0.0729483	0	0
CUT143	0.427762	0.384192	0.333105	0.426288	0.800453	0.798	0.795025	0.482436	0.492401	0.0303951	0.0820669
CUT149	0.705158	1.00409	1.17004	0.797745	2.41072	2.63429	2.80798	2.6367	0.291793	0.00303951	0.00303951
CUT151	0.32001	0.704008	0.73478	0.468988	0.878651	0.772817	1.20069	0.860385	0.231003	0.0425532	0.0151976
CUT160	0.674693	0.494364	0.666589	0.822339	1.37569	1.46593	2.39079	1.76918	0.200608	0.00911854	0.00303951
CUT163	1.76541	4.81046	2.60629	1.93388	7.75206	6.42763	8.58874	6.76092	0.683891	0.00911854	0.00911854
CUT166	8.59747	16.0527	16.6447	8.58817	13.8218	25.849	15.2024	12.4982	0.392097	0.0638298	0.267477
CUT167	1.57017	0.806889	0.598743	2.12632	2.36865	1.65195	2.20995	1.0512	0.404255	0.0425532	0.155015
CUT168	0.0559209	0.0415481	0.112081	0.0753776	0.29836	0.189928	0.213324	0.208812	0.0303951	0	0
CUT170	0.316303	0.342715	0.402868	0.368441	0.660262	0.821877	0.828475	1.08891	0.267477	0.0121581	0.00303951
CUT173	0.210364	0.230387	0.185706	0.152023	0.65275	0.194274	0.362437	0.278643	0.68997	0.0638298	0.118541
CUT175	3.25329	3.24415	2.99512	3.67464	4.91641	6.89361	7.99302	6.87538	0.389058	0.0395137	0.00911854
CUT183	0.343793	0.522261	0.643029	0.340292	0.918232	0.461559	0.826813	0.733254	0.31307	0.0759878	0.0334347
CUT186	0.842754	0.776719	1.28993	0.901489	1.74579	1.25589	2.67969	1.63999	0.170213	0.0334347	0.00911854
CUT188	0.417967	0.466284	0.616433	0.617485	0.998808	0.889604	0.753066	0.770779	0.136778	0.0151976	0.0425532
CUT189	1.44807	2.16457	2.65921	1.25894	2.05181	2.01721	2.5411	2.30892	0.3769	0.291793	0.148936
CUT190	2.6217	4.29765	4.49826	3.24643	3.04407	3.84216	2.6951	4.32047	0.294833	0.389058	0.392097
CUT191	0.604756	0.42962	0.618052	0.622772	1.07852	1.47022	1.44864	1.05912	0.240122	0.00911854	0.00911854
CUT194	0.65179	0.99375	0.80297	0.549087	0.666034	1.19084	1.16396	0.872396	0.638298	0.31307	0.218845
CUT196	5.93595	7.6042	4.24179	6.03863	12.2455	7.54385	9.06718	5.94503	0.696049	0.12462	0.319149
CUT197	0.35578	0.261053	0.49482	0.266189	0.974398	0.929293	0.7526	0.699857	0.261398	0.00303951	0.00911854
CUT199	0.289397	0.315265	0.237612	0.295572	0.268131	0.614458	0.429437	0.66973	0.534954	0.161094	0.0395137
CUT200	0.535267	0.604783	0.561235	0.634506	1.32413	1.42864	0.971079	1.01133	0.355623	0.00911854	0.0425532
CUT204	0.087216	0.159128	0.258304	0.0932079	0.212791	0.205958	0.291582	0.275161	0.173252	0.0395137	0.00911854
CUT211	0.104278	0.155219	0.166828	0.186859	0.168463	0.29729	0.406004	0.353437	0.139818	0.0425532	0.00303951
CUT213	0.185693	0.183143	0.143933	0.138258	0.770052	0.739834	0.615555	0.558841	0.68997	0	0.00303951
CUT214	0.793387	1.17838	1.12055	0.434828	1.5292	0.96616	2.22977	2.56199	0.753799	0.215805	0.00911854
CUT215	0.0953426	0.0704464	0.189447	0.0957271	0.320071	0.180999	0.243338	0.259238	0.0547112	0.00303951	0.00303951
CUT216	0.944494	0.772663	0.520467	1.80647	0.846035	1.10432	1.04311	0.843855	0.294833	0.294833	0.31307
CUT218	0.202592	0.164255	0.201889	0.235105	0.312139	0.532786	0.603953	0.384974	0.258359	0.0121581	0.00607903
CUT219	0.95691	0.437001	1.16635	0.685001	1.43552	3.56009	3.50398	2.65769	0.139818	0.00303951	0
CUT228	0.311972	0.291801	0.617426	0.616904	0.771472	0.721022	0.854128	0.886934	0.0243161	0.00911854	0.00303951
CUT229	2.56264	2.16006	2.69599	3.29815	4.87294	4.06396	4.19799	3.41445	0.212766	0.0303951	0.0638298
CUT231	0.137566	0.0846941	0.0866578	0.0823073	0.199398	0.297912	0.281995	0.159403	0.665653	0.00911854	0.0303951
CUT232	0.239905	0.277693	0.441469	0.376818	0.794709	0.800849	1.45607	0.888866	0.0729483	0.00303951	0
CUT239	1.3374	1.15017	0.720549	0.717021	1.80774	1.43907	2.2933	0.734723	0.87234	0.18541	0.355623
CUT240	0.456709	0.213811	0.414702	0.180861	0.681367	0.463981	0.789024	0.584117	0.537994	0.0395137	0.0151976
CUT241	0.629512	0.394769	0.667739	0.764131	2.04542	1.53803	1.55706	1.39171	0.12462	0.00303951	0.00303951
CUT245	0.686996	0.776216	1.18343	0.629535	0.471264	0.629805	1.21429	1.13423	0.264438	0.708207	0.0699088
CUT246	4.09157	3.27044	1.59886	3.09807	3.68828	6.64596	6.26828	6.22476	0.854103	0.155015	0.0486322
CUT248	0.16606	0.199806	0.18286	0.140754	0.663557	0.597354	1.12039	0.806821	0.534954	0.00303951	0
CUT252	3.57623	3.1513	2.08533	3.39362	3.85858	5.15956	12.8596	8.42983	0.659574	0.170213	0.00303951
CUT254	0.544143	0.994636	0.595237	1.08073	1.14246	2.23773	0.930987	1.55099	0.328267	0.0151976	0.0607903
CUT260	0.567284	0.467237	0.531496	0.526991	1.03508	0.93114	1.13388	1.06079	0.379939	0.0303951	0.0151976
CUT265	0.657766	0.643408	0.484089	0.450555	0.707119	0.644976	0.989468	0.77945	0.753799	0.364742	0.158055
CUT270	1.19388	1.11811	1.13692	1.36574	1.6281	1.77829	2.50302	1.91111	0.337386	0.112462	0.0303951
CUT271	0.104685	0.0684331	0.145274	0.115924	0.286111	0.212145	0.322116	0.32484	0.0759878	0.00303951	0
CUT273	1.74153	1.05183	1.41554	0.810916	3.98443	4.6335	2.67846	3.62033	0.659574	0.00303951	0.00911854
CUT275	4.18684	1.83621	1.07814	2.54645	1.94774	2.03908	0.91553	2.2356	0.866261	0.753799	0.908815
CUT278	0.353371	0.204596	0.29434	0.329036	0.362749	0.233468	0.356046	0.332224	0.285714	0.334347	0.206687
CUT280	0.790136	0.667033	0.814825	0.666362	1.67112	1.51517	2.4521	0.836533	0.392097	0.0151976	0.0303951
CUT283	0.214025	0.157052	0.300582	0.118577	0.298509	0.372661	0.593428	0.343039	0.379939	0.0395137	0.00911854
CUT285	0.301197	0.185878	0.376444	0.186529	0.347971	0.362909	0.303645	0.299101	0.306991	0.0911854	0.212766
CUT288	0.583083	0.381359	0.312856	0.323615	1.15667	0.730238	1.12543	0.822262	0.796353	0.0303951	0.0243161
CUT301	0.143671	0.1145	0.20251	0.129657	0.399881	0.310814	0.551344	0.42072	0.215805	0.00303951	0.00303951
CUT303	0.410687	0.428415	0.5065	0.561235	0.518711	0.620376	0.740376	0.701579	0.212766	0.158055	0.0455927
CUT310	0.260575	0.301919	0.380368	0.178042	0.626543	0.515921	0.515377	0.567229	0.495441	0.0243161	0.0303951
CUT311	1.20251	1.164	1.70684	2.10226	1.87241	2.35953	2.60874	2.01526	0.0699088	0.0395137	0.0303951
CUT313	0.955424	0.628435	0.596252	0.489357	0.623965	0.609794	0.69657	0.842583	0.781155	0.656535	0.416413
CUT315	11.4868	3.94941	9.85326	1.97756	8.68337	3.5373	7.17872	5.20784	0.81155	0.641337	0.519757
CUT317	0.466144	0.420711	0.514727	0.802574	1.45309	2.60951	1.90775	1.62041	0.118541	0	0
CUT319	0.199861	0.225296	0.213617	0.286974	0.478916	0.434964	0.866601	0.575383	0.270517	0.0151976	0.00303951
CUT320	0.263479	0.255058	0.274815	0.359924	1.01153	0.551029	0.811932	0.523	0.240122	0.00303951	0.00911854
CUT324	3.67613	3.20973	6.12854	4.3833	5.56084	6.14564	15.0527	6.07025	0.0911854	0.0486322	0.00303951
CUT327	0.363456	0.355717	0.493913	0.399496	0.937037	1.38724	0.858469	0.577657	0.231003	0.00303951	0.0303951
CUT332	0.521431	0.129171	0.321863	0.329787	0.609889	0.885554	0.736433	0.789372	0.218845	0.00303951	0.00303951
CUT334	0.6188	0.37584	0.389477	0.424766	0.817267	0.820028	1.20732	1.15303	0.604863	0.0486322	0.00911854
CUT335	0.572904	0.237778	0.301498	0.298925	0.857197	0.781824	1.14263	1.12577	0.644377	0.0121581	0.00303951
CUT340	0.748553	0.507257	0.968068	0.699817	1.16949	1.48936	1.12427	1.15923	0.170213	0.0151976	0.0334347
CUT357	0.28201	0.177934	0.27664	0.262426	0.624337	0.560442	0.959687	0.651453	0.258359	0.00607903	0.00303951
CUT361	0.185577	0.169538	0.29184	0.31434	0.703522	0.629124	0.630966	0.720349	0.0486322	0.00303951	0
CUT362	0.666982	0.409614	0.668645	0.50802	0.905983	0.727162	1.16178	0.765832	0.31003	0.0759878	0.0395137
CUT366	2.43026	3.96995	2.42512	2.53865	3.00743	2.35371	3.70784	3.12914	0.653495	0.583587	0.316109
CUT369	0.619565	2.3415	0.909922	1.31481	1.93784	1.43963	2.10878	1.49694	0.519757	0.139818	0.112462
CUT374	0.377873	0.172444	0.246466	0.221477	0.495747	0.45216	0.692994	0.596285	0.507599	0.0334347	0.00911854
CUT378	0.532209	0.308429	0.237958	0.322069	0.862786	1.58697	0.580596	0.91504	0.787234	0.00303951	0.0395137
CUT379	0.397675	0.415749	0.446227	0.385327	0.506976	0.766737	0.476932	0.472095	0.389058	0.0759878	0.267477
CUT382	0.118603	0.252311	0.186472	0.199452	0.223885	0.188976	0.392611	0.285615	0.31003	0.261398	0.0303951
CUT384	0.380997	0.487357	0.447473	0.277296	0.613471	0.669641	1.08072	0.602026	0.644377	0.103343	0.0303951
CUT395	0.223806	0.259193	0.478434	0.356	0.807876	0.637967	0.70106	0.489536	0.0486322	0.00303951	0.00911854
CUT396	0.769933	0.798168	0.939863	1.08664	1.22771	0.938485	1.15235	1.04106	0.200608	0.145897	0.136778
CUT398	2.96463	6.23284	5.84529	4.33211	7.01301	6.61319	6.00585	11.2426	0.267477	0.0729483	0.0303951
CUT402	0.228483	0.176026	0.196184	0.187232	0.314544	0.235971	0.351911	0.221854	0.477204	0.151976	0.136778
CUT405	1.48957	2.39585	1.53309	1.11455	2.70023	3.27928	3.44491	5.90455	0.784195	0.0729483	0.00911854
CUT408	0.22187	0.16649	0.224647	0.140867	0.308115	0.294189	0.35088	0.38527	0.495441	0.0729483	0.0303951
CUT409	1.89068	2.44514	3.02713	2.67709	4.71401	5.10049	7.97722	5.06693	0.170213	0.00911854	0.00303951
CUT420	0.614291	0.532591	0.794208	0.686033	1.19012	0.95443	1.81768	1.07293	0.200608	0.0334347	0.00911854
CUT422	0.131679	0.138848	0.207861	0.191462	0.488717	0.353448	0.599252	0.33062	0.112462	0.00303951	0.00303951
CUT423	0.314568	0.270064	0.37479	0.407963	0.786613	0.829764	0.783535	0.715234	0.164134	0.00303951	0.00911854
CUT428	0.80437	0.670461	1.19009	0.961926	1.85105	1.52289	1.69583	1.66987	0.115502	0.00911854	0.00911854
CUT435	0.60659	0.341183	0.927594	0.593829	1.44109	1.16022	0.818502	0.966272	0.0638298	0.00303951	0.0303951
CUT436	0.933676	0.649898	0.755713	0.654379	1.75206	1.41633	2.13039	1.66446	0.519757	0.0273556	0.00911854
CUT439	1.04522	1.34905	1.6479	1.3687	1.86338	1.71257	1.27167	1.46332	0.215805	0.0911854	0.291793
CUT441	1.23456	1.51327	1.22676	1.81706	2.35598	4.8073	4.02684	4.77268	0.319149	0.00911854	0.00303951
CUT449	0.815608	0.602427	0.729555	0.392088	1.01596	0.639163	0.876285	0.455727	0.68997	0.291793	0.522796
CUT453	0.893109	0.763586	0.752532	0.856616	1.65757	1.86537	1.89494	3.18377	0.443769	0.0151976	0.00303951
CUT455	0.410467	0.321519	0.325931	0.336543	1.18082	0.568759	0.653462	0.906411	0.516717	0.00911854	0.0182371
CUT456	1.51636	1.66336	1.40937	1.39037	2.80497	1.02453	2.32548	1.76387	0.531915	0.340426	0.209726
CUT467	0.710494	0.612936	1.74592	0.555832	1.78992	2.06683	1.78566	2.00456	0.100304	0.00303951	0.00303951
CUT469	0.646689	0.553551	1.29613	0.649611	1.84424	1.04385	4.61117	1.47804	0.0759878	0.00911854	0
CUT473	0.278542	0.278419	0.423768	0.575453	0.672798	0.488996	0.897371	0.509088	0.0395137	0.0212766	0.00911854
CUT474	1.46316	1.06645	1.96187	1.17718	4.38055	3.87392	2.96688	2.79446	0.240122	0.00303951	0.00911854
CUT476	1.3498	2.28705	2.01568	2.34632	2.96399	1.9675	1.72225	1.95554	0.231003	0.139818	0.361702
CUT479	0.181774	0.277553	0.262255	0.282378	0.332554	0.310751	0.385633	0.398627	0.240122	0.12462	0.0425532
CUT481	0.231412	0.313076	0.21846	0.254181	0.530609	0.605043	0.681944	0.707822	0.541033	0.0182371	0.00911854
CUT483	0.296081	0.396951	0.346232	0.635162	0.64428	0.872655	0.89918	0.63288	0.148936	0.0151976	0.0121581
CUT486	2.8619	1.92402	0.693933	1.9585	2.52671	2.47603	1.00189	1.97827	0.924012	0.340426	0.866261
CUT487	0.502799	1.32253	0.71539	0.589738	1.79557	1.81664	2.32787	1.33573	0.656535	0.0121581	0.0151976
CUT491	0.300115	0.248011	0.279058	0.435575	0.962701	0.699689	0.835027	0.541916	0.206687	0.00303951	0.00911854
CUT492	0.450756	0.294384	0.327755	0.226412	1.41104	1.16487	0.961405	0.774264	0.708207	0.00303951	0.00911854
CUT498	1.61771	0.833056	1.78061	0.938626	2.06859	2.02624	1.71881	1.53998	0.31003	0.0425532	0.136778
CUT499	0.742408	1.18087	1.28819	0.439136	2.99207	2.25789	1.70261	1.48743	0.650456	0.00303951	0.0486322
CUT503	0.520406	0.56743	0.59823	0.530996	1.03525	0.578372	0.936767	0.522192	0.370821	0.12462	0.200608
CUT504	0.197462	0.121378	0.13254	0.123447	0.286831	0.197243	0.347336	0.206564	0.638298	0.0759878	0.0425532
CUT505	0.240071	0.248663	0.568132	0.264109	0.438531	0.48289	0.543782	0.387298	0.0729483	0.0303951	0.0303951
CUT507	0.822921	0.764049	0.998267	0.818826	1.2573	1.05024	1.10342	1.33002	0.291793	0.118541	0.0820669
CUT508	0.517119	0.675667	0.869594	0.977177	1.60699	1.85363	1.88811	1.98815	0.0729483	0.00303951	0.00303951
CUT510	1.43482	1.06588	0.945419	1.20597	2.35025	2.79681	2.45871	1.87034	0.568389	0.0212766	0.0425532
CUT513	0.477421	0.457556	0.481602	0.419933	0.684604	0.841617	1.01033	0.794483	0.465046	0.0638298	0.0303951
CUT515	0.338201	0.193591	0.438804	0.288552	1.48697	1.00098	1.75114	0.921699	0.136778	0	0
CUT516	0.197304	0.0958912	0.103676	0.0921947	0.194744	0.222824	0.312784	0.130816	0.765957	0.0911854	0.112462
CUT518	0.499678	0.438115	0.854056	0.473319	0.895732	0.759741	1.04415	2.59328	0.151976	0.0425532	0.00303951
CUT520	0.683098	0.445191	0.809336	0.36794	0.629368	0.662658	0.762336	0.788253	0.416413	0.267477	0.136778
CUT522	1.97129	1.65065	1.14922	1.06273	2.63136	2.49968	4.10092	3.87972	0.854103	0.12766	0.0121581
CUT523	0.576022	0.556233	0.792318	0.414356	1.72761	1.48309	2.92728	1.67363	0.395137	0.00303951	0
CUT528	1.08116	1.0365	1.53558	1.19793	1.97527	1.85	2.69584	1.44417	0.200608	0.0395137	0.0334347
CUT532	0.18214	0.158186	0.236837	0.206798	0.307545	0.48543	0.412382	0.408429	0.18541	0.00911854	0.00911854
CUT534	0.281559	0.108102	0.139259	0.0891044	0.185675	0.195148	0.269155	0.188311	0.826748	0.325228	0.200608
CUT536	1.53621	0.809382	1.04532	1.65542	4.62376	3.96571	5.81795	5.98656	0.264438	0	0
CUT550	0.358743	0.184936	0.467109	0.476062	1.28637	0.666356	1.60969	0.970348	0.0334347	0.00303951	0
CUT555	0.586427	0.682351	1.38098	0.595106	1.76831	2.51999	1.77102	2.54549	0.12462	0.00303951	0.00303951
CUT558	0.663584	0.51866	0.707884	0.718411	0.846851	0.689799	0.85038	0.808503	0.240122	0.18541	0.130699
CUT559	0.333061	0.251526	0.787267	0.253066	0.445314	0.314831	0.403814	0.542608	0.0759878	0.194529	0.0638298
CUT561	0.637139	0.855622	0.925726	0.590546	0.691679	0.534734	0.793484	0.749401	0.407295	0.638298	0.361702
CUT563	0.176944	0.116957	0.209748	0.258595	1.02737	0.448442	0.579442	0.501598	0.0638298	0	0.00303951
CUT566	0.221715	0.273089	0.24026	0.175255	0.371257	0.441147	0.496309	0.389914	0.617021	0.0547112	0.0395137
CUT568	0.146686	0.122497	0.174773	0.167666	0.293234	0.203746	0.268415	0.185922	0.209726	0.0395137	0.0516717
CUT571	0.302143	0.249977	0.307166	0.246759	0.572306	0.497344	0.640147	0.570254	0.407295	0.0303951	0.0151976
CUT575	0.297453	0.302937	0.348766	0.198089	0.520991	0.331556	0.746538	0.536455	0.541033	0.139818	0.0182371
CUT578	0.292012	0.359946	0.316468	0.256522	0.891647	0.953983	0.969745	0.678897	0.534954	0.00303951	0.00911854
CUT580	0.268992	0.301309	0.23991	0.31025	0.318457	0.339758	0.311708	0.270308	0.471125	0.288754	0.389058
CUT585	1.87799	1.88154	2.40982	2.36053	6.02385	5.9355	5.06223	4.633	0.212766	0.00303951	0.00911854
CUT587	3.10269	2.25819	2.35829	3.88921	10.2823	11.9692	15.1688	13.8281	0.291793	0	0
CUT592	1.04074	0.715389	1.09004	1.47964	2.13015	1.1688	2.33262	1.58386	0.112462	0.0334347	0.0121581
CUT593	0.303404	0.290412	0.489897	0.293642	0.554765	0.728281	0.937373	0.700598	0.206687	0.0151976	0.00303951
CUT596	0.300074	0.20003	0.225734	0.157824	0.799573	0.491727	0.65903	0.558267	0.677812	0.00911854	0.00911854
CUT597	0.179233	0.307913	0.329344	0.217743	0.635578	1.105	1.09389	0.634099	0.291793	0.00303951	0.00303951
CUT598	0.422284	0.501466	0.488245	0.507841	0.70656	0.915113	0.533252	0.760406	0.334347	0.0425532	0.139818
CUT600	0.588535	0.290038	0.412103	0.315542	0.776298	1.17965	1.67533	0.826312	0.544073	0.00911854	0.00303951
CUT604	0.463435	0.280325	0.56431	0.480884	0.647112	0.600731	0.94484	1.15017	0.118541	0.0425532	0.00303951
CUT607	0.735823	0.848411	1.39888	0.573093	0.997213	0.879483	1.3363	1.92463	0.294833	0.264438	0.0243161
CUT608	2.21822	1.00972	0.956631	1.37913	1.23506	2.15943	1.75245	2.8554	0.68693	0.325228	0.100304
CUT609	0.130493	0.16673	0.292513	0.199937	1.0035	0.917373	1.10347	0.679456	0.0547112	0	0
CUT612	0.158482	0.220353	0.212783	0.231724	0.47466	0.402576	0.530355	0.407369	0.261398	0.00911854	0.00911854
CUT614	0.763168	0.605959	0.806626	1.07644	1.3643	1.71357	1.90125	2.46768	0.139818	0.00911854	0.00303951
CUT615	2.25958	4.57288	2.31799	1.85472	3.17241	4.18598	3.61317	4.70009	0.826748	0.294833	0.200608
CUT617	0.641515	0.557072	0.424942	0.399239	1.17963	1.09145	1.68903	1.61111	0.784195	0.0303951	0.00303951
CUT618	1.62098	1.16173	0.95118	0.687909	1.7346	1.89002	2.03659	1.41604	0.866261	0.170213	0.231003
CUT619	0.144544	0.296955	0.371704	0.307466	0.313719	0.30149	0.361032	0.216184	0.0638298	0.106383	0.158055
CUT620	0.596679	0.718289	0.987448	0.808308	1.52783	0.945479	1.10276	1.1482	0.148936	0.0334347	0.0455927
CUT623	0.8405	0.971462	0.827948	0.808988	1.56165	1.41049	2.54888	2.03154	0.519757	0.0547112	0.00911854
CUT630	5.28147	7.61418	5.21993	5.26523	9.0733	9.70908	7.68254	10.7077	0.632219	0.112462	0.12462
CUT638	0.32642	0.273546	0.293326	0.217682	0.541976	0.300067	0.558271	0.399811	0.592705	0.158055	0.0729483
CUT640	0.618429	0.458764	0.991757	0.778059	0.768847	0.934401	1.2393	1.13399	0.0547112	0.0699088	0.0121581
CUT643	0.271986	0.250141	0.359282	0.222546	0.402518	0.405548	0.467834	0.325204	0.331307	0.0759878	0.0972644
CUT644	0.164973	0.232133	0.256207	0.231695	0.69236	0.554774	0.844149	0.537682	0.227964	0.00303951	0.00303951
CUT645	0.180129	0.275826	0.302308	0.219185	0.529255	0.333791	0.412396	0.641911	0.288754	0.0303951	0.00911854
CUT646	0.406556	0.556874	0.442299	0.289963	0.853089	0.811391	0.56469	0.630442	0.696049	0.0425532	0.218845
CUT650	0.308887	0.401101	0.675425	0.320018	1.34017	1.17295	1.28649	1.62771	0.170213	0.00303951	0
CUT653	0.243093	0.222122	0.246249	0.177114	0.590347	0.458604	0.44834	0.362366	0.525836	0.0121581	0.0425532
CUT655	1.31526	1.1102	2.72995	1.79875	3.85607	3.1662	1.74635	2.50277	0.0334347	0.00303951	0.0425532
CUT656	0.260921	0.425862	0.315316	0.593601	0.76095	0.663262	0.693137	1.16954	0.194529	0.0151976	0.00607903
CUT659	0.1514	0.183132	0.178036	0.192174	0.593538	0.474722	0.658178	0.502649	0.31003	0.00303951	0.00303951
CUT661	0.171535	0.195459	0.209672	0.144128	0.57646	0.498289	0.898177	0.747663	0.480243	0.00303951	0
CUT664	1.65769	1.40111	1.2293	1.6729	7.00056	2.46296	5.24603	3.58786	0.483283	0.00607903	0.00303951
CUT669	0.519467	0.52329	0.6543	0.505517	1.08237	1.03681	0.747491	0.817597	0.31307	0.0243161	0.0942249
CUT671	1.95456	0.837799	0.885837	0.914136	1.154	1.27196	1.92925	2.24653	0.768997	0.480243	0.0638298
CUT673	0.922642	0.405247	0.888888	0.601272	2.14351	2.58974	1.58409	1.55941	0.258359	0	0.00911854
CUT674	0.952854	1.1898	1.11114	1.12166	1.68422	1.36074	1.18512	1.12033	0.355623	0.12766	0.334347
CUT679	4.29796	1.26142	0.914891	1.20144	3.55547	4.30201	3.82197	3.46941	0.945289	0.0516717	0.0729483
CUT680	1.02849	1.27968	1.38465	1.6959	1.75827	2.27231	1.38261	1.56253	0.170213	0.0425532	0.200608
CUT686	0.284936	0.219517	0.332316	0.271722	0.591597	0.519598	0.803286	0.654465	0.258359	0.0121581	0.00303951
CUT691	0.671032	0.65534	0.707993	0.772998	1.79722	1.49013	2.6227	2.0167	0.31003	0.00911854	0.00303951
CUT692	0.176356	0.23735	0.27174	0.148429	0.473519	0.42085	0.500525	0.334889	0.425532	0.0151976	0.0273556
CUT694	0.958643	0.7974	0.689648	0.950966	1.31971	1.34904	1.29029	0.853357	0.495441	0.0851064	0.258359
CUT695	0.114353	0.120281	0.200179	0.140686	0.322158	0.172259	0.291822	0.272378	0.12462	0.0273556	0.00911854
CUT699	0.241611	0.211717	0.328618	0.356649	0.944209	0.624568	1.17415	1.08317	0.0911854	0.00303951	0
CUT701	0.540261	0.739318	0.693473	0.624371	1.81193	2.11044	1.48945	1.59028	0.364742	0.00303951	0.00911854
CUT704	0.097877	0.0954336	0.180779	0.131842	0.476451	0.491081	0.712602	0.618084	0.0699088	0	0
CUT705	0.758843	1.34179	1.06301	0.302307	0.700824	0.670811	2.68899	1.37012	0.887538	0.787234	0.0303951
CUT707	0.705702	0.623388	0.833035	0.474457	2.02136	0.828184	0.710511	1.01262	0.480243	0.0303951	0.206687
CUT708	0.133684	0.133019	0.14411	0.0834181	0.493268	0.424522	0.817944	0.595344	0.641337	0.00303951	0
CUT710	0.21063	0.178999	0.271082	0.181598	0.187326	0.245518	0.181693	0.214148	0.291793	0.31307	0.392097
CUT711	2.23397	1.59937	2.29096	1.47814	2.2295	1.9041	3.26819	2.42575	0.440729	0.328267	0.100304
CUT714	0.143984	0.209728	0.222198	0.334548	0.508229	0.400268	0.359451	0.463496	0.0729483	0.00911854	0.00911854
CUT721	0.182573	0.106623	0.117601	0.101695	0.187099	0.220386	0.421087	0.175149	0.662614	0.118541	0.0303951
CUT723	0.170556	0.184039	0.220408	0.250061	0.754988	0.734579	0.965373	0.906827	0.170213	0	0
CUT_GIM_0423	0.672323	0.879963	1.46247	1.36191	2.42552	1.98927	2.3794	1.89037	0.0334347	0.00303951	0.00303951
CUT728	0.349787	0.177273	0.458931	0.471116	0.933258	0.691315	0.952743	0.958537	0.0303951	0.00303951	0
CUT730	0.219024	0.310632	0.241356	0.21333	0.343279	0.39419	1.00572	0.853653	0.553191	0.130699	0.00303951
CUT733	0.0989379	0.0740545	0.0873919	0.0684141	0.114538	0.172901	0.137484	0.132923	0.519757	0.0547112	0.0729483
CUT735	0.462585	0.479868	0.573404	0.235058	0.638485	0.758786	0.735224	0.271893	0.671733	0.112462	0.480243
CUT736	1.03433	0.405895	0.462865	0.497269	0.450882	0.935964	0.63793	0.651703	0.723404	0.404255	0.413374
CUT739	0.467882	0.408247	0.665134	0.630838	1.04818	1.25879	0.885341	1.12399	0.109422	0.00911854	0.00911854
CUT740	0.470091	0.433448	0.654056	0.611962	1.02365	1.0886	0.912168	0.820062	0.136778	0.00911854	0.0303951
CUT741	0.32289	0.230779	0.390331	0.246884	1.33168	1.27882	1.42537	1.19667	0.294833	0	0
CUT742	0.346798	0.365693	0.352606	0.437325	1.26141	1.5626	1.03182	1.6006	0.31307	0	0.00303951
CUT750	1.61096	2.512	2.59897	3.18721	4.24776	4.39458	1.86741	2.19098	0.12462	0.0151976	0.404255
CUT751	3.46308	2.60227	5.62899	3.72161	3.23169	6.31808	5.08203	5.95621	0.0851064	0.0911854	0.0334347
CUT752	0.945162	0.396698	0.659081	0.448013	1.01093	1.20624	1.9721	1.44241	0.528875	0.0395137	0.00303951
CUT753	0.444634	0.425618	0.370973	0.382377	0.520599	0.507737	0.657415	0.53311	0.56535	0.264438	0.151976
CUT759	2.02538	1.31135	1.30174	1.55276	2.69739	1.6969	1.39212	2.12793	0.547112	0.176292	0.346505
CUT761	1.18501	1.62266	1.78755	0.470971	1.9496	1.69742	0.991052	1.16777	0.805471	0.176292	0.671733
CUT763	0.521535	0.706236	0.830281	0.295979	1.20841	2.32828	1.33849	1.41072	0.644377	0.00303951	0.00911854
CUT776	0.089303	0.104205	0.109621	0.0555165	0.199686	0.115142	0.182591	0.0919163	0.647416	0.0729483	0.161094
CUT777	0.346828	0.252795	0.297265	0.267107	0.371606	0.375844	0.475745	0.324335	0.480243	0.215805	0.170213
CUT779	0.487282	0.525234	0.644109	0.612668	0.75878	0.621886	0.683714	0.52978	0.231003	0.151976	0.261398
CUT780	0.141141	0.116659	0.165196	0.153468	0.302436	0.359995	0.224009	0.269622	0.231003	0.00911854	0.0303951
CUT781	0.934681	0.970187	0.767327	0.688422	1.03269	1.0703	0.869816	0.817962	0.68997	0.31307	0.528875
CUT782	0.212663	0.19325	0.216141	0.310667	0.623571	0.605358	0.607468	0.448841	0.206687	0.00303951	0.00911854
CUT788	0.411926	0.392243	0.343237	0.292025	0.731477	0.725056	0.567952	0.668407	0.659574	0.0395137	0.0759878
CUT790	0.242348	0.226436	0.182489	0.2721	0.565827	0.940442	0.80024	0.500329	0.480243	0.00303951	0.00607903
CUT794	0.483545	0.583196	0.615944	0.460671	0.569095	0.430248	0.682753	0.417828	0.404255	0.492401	0.401216
CUT798	0.278041	0.286864	0.41086	0.373756	0.519434	0.603311	0.595795	0.459709	0.139818	0.0303951	0.0334347
CUT799	0.662366	0.187756	0.636809	0.256766	0.465373	0.460495	1.17871	0.554075	0.291793	0.176292	0.00911854
CUT801	0.638401	0.834244	0.709138	0.583801	1.51044	1.44863	1.76343	1.57905	0.531915	0.0243161	0.00911854
CUT802	2.65783	1.79684	3.61953	3.81401	4.64235	5.29229	2.9342	4.41706	0.0486322	0.00911854	0.0547112
CUT804	1.9281	1.76599	1.50758	2.32889	3.07091	3.98399	5.53662	3.34936	0.392097	0.0303951	0.00911854
CUT805	1.03548	0.688895	3.16781	1.52637	2.90322	2.82656	4.07323	3.75447	0.00911854	0.00303951	0
CUT806	0.666219	0.465794	0.480437	0.277476	1.47172	0.855764	0.992016	1.00168	0.81155	0.0273556	0.0395137
CUT808	0.424711	0.264839	0.494817	0.500659	0.922083	0.696812	1.2621	0.996422	0.106383	0.00911854	0.00303951
CUT811	0.53967	0.799591	0.570336	0.675845	1.81587	1.6796	1.68201	1.25448	0.480243	0.00607903	0.0121581
CUT812	6.59151	6.50216	2.77848	4.31742	5.34622	4.28154	5.89293	9.56021	0.899696	0.744681	0.291793
CUT813	0.17388	0.192682	0.240763	0.280377	0.484012	0.464297	0.41461	0.380322	0.12766	0.00911854	0.0151976
CUT817	0.373378	0.525845	0.893081	1.01184	1.10655	0.894415	1.84014	1.52152	0.0151976	0.0121581	0.00303951
CUT818	0.513551	0.275823	0.45395	0.317992	0.308359	0.357874	0.224583	0.326988	0.398176	0.531915	0.753799
CUT819	0.53106	0.24469	0.454567	0.335513	0.42029	0.677424	0.589127	0.590285	0.334347	0.112462	0.0577508
CUT820	0.454865	0.482239	0.750968	0.543114	1.46339	2.60385	1.68253	1.37777	0.148936	0	0.00303951
CUT832	0.568251	0.396855	0.62393	0.288955	1.06093	1.13802	1.15667	0.985443	0.528875	0.00911854	0.00911854
CUT833	0.200581	0.183328	0.373457	0.261202	0.766285	0.626444	0.697216	0.554943	0.0638298	0.00303951	0.00303951
CUT834	0.24551	0.292594	0.385031	0.347996	0.757255	0.628329	0.856366	0.963003	0.148936	0.00911854	0.00303951
CUT836	0.360325	0.270211	0.404151	0.257723	0.523016	0.612766	0.593519	0.57293	0.3769	0.0395137	0.0303951
CUT837	0.0962371	0.131054	0.244079	0.115548	0.245694	0.399871	0.38627	0.32225	0.0972644	0.00303951	0.00303951
CUT844	0.289612	0.213258	0.28554	0.17416	0.296938	0.606731	0.883455	0.494775	0.528875	0.0486322	0.00607903
CUT855	1.63697	1.67974	1.21835	2.26145	2.20729	1.67749	1.599	1.05471	0.407295	0.276596	0.665653
CUT859	1.31184	0.702384	1.12608	0.835581	1.54298	1.39863	0.931023	0.789637	0.398176	0.0820669	0.528875
CUT861	1.72218	1.22759	1.60644	1.05599	1.76805	1.93313	2.03348	1.20419	0.528875	0.212766	0.340426
CUT862	0.475969	0.696427	1.02406	0.762753	1.83557	1.46476	1.46612	1.70096	0.0759878	0.00303951	0.00303951
CUT864	0.575286	0.555331	0.667691	0.877351	0.760566	0.462784	0.775476	0.555098	0.155015	0.355623	0.276596
CUT867	0.313085	0.179349	0.344498	0.392636	1.12337	0.784202	0.836524	0.752222	0.0759878	0	0.00303951
CUT868	0.521555	0.210734	0.567375	0.242372	0.496172	0.642822	0.949458	0.676582	0.306991	0.0486322	0.00911854
CUT870	2.11896	1.81739	3.28688	2.56928	3.11443	3.51767	3.18939	4.09961	0.112462	0.0516717	0.0334347
CUT874	1.62357	2.43207	1.69843	3.84926	2.80622	5.28585	8.72219	11.4016	0.200608	0.0303951	0
CUT880	0.506389	0.729197	0.773696	1.57564	0.773271	1.34523	0.973657	1.15523	0.0395137	0.0516717	0.0425532
CUT881	1.80127	0.992752	0.758289	0.670357	0.657185	1.06568	0.991955	1.24923	0.899696	0.835866	0.620061
CUT891	0.453782	0.345321	1.58177	0.964178	1.06247	1.0699	2.3365	1.24655	0.00303951	0.00607903	0
CUT897	0.257066	0.325157	0.338063	0.331092	0.666287	0.472269	0.420909	0.602031	0.285714	0.0303951	0.0425532
CUT900	0.245703	0.32305	0.592382	0.370886	0.436265	0.541278	0.671591	0.27267	0.0516717	0.0455927	0.0911854
CUT903	1.26788	2.18706	1.8965	1.57451	2.18303	1.40054	2.61926	2.60551	0.367781	0.355623	0.0729483
CUT906	3.74306	2.54339	4.37593	2.54589	3.11934	3.07439	5.2092	4.73106	0.334347	0.404255	0.0638298
CUT907	3.75364	4.68897	3.43658	3.99717	5.67024	4.54402	7.05589	5.97923	0.528875	0.240122	0.0759878
CUT910	0.122605	0.133815	0.145298	0.15392	0.448579	0.246743	0.714162	0.406451	0.267477	0.00911854	0
CUT912	2.70436	1.67143	1.66501	2.65178	2.54319	1.94384	4.31962	6.07214	0.416413	0.355623	0.00911854
CUT913	0.616559	0.598707	0.520838	1.04668	2.69189	2.429	1.79789	2.01163	0.240122	0	0.00303951
CUT918	0.350183	0.183067	0.527751	0.595974	0.559911	0.69515	0.659804	0.594775	0.0121581	0.00911854	0.00911854
CUT919	0.348523	0.243659	0.634139	0.869958	1.61963	0.890011	1.03729	0.807751	0.00911854	0	0.00303951
CUT921	0.160857	0.17075	0.47108	0.34032	0.643104	0.590727	0.72679	0.647009	0.00911854	0.00303951	0
CUT923	0.454539	0.54829	0.798657	1.01851	2.12629	1.52039	1.41951	1.3224	0.0395137	0.00303951	0.00303951
CUT925	0.468431	1.0524	1.03385	0.710679	2.09125	2.48584	3.26804	4.16136	0.240122	0.00303951	0

## Sheet: Legend
Table EV1: Quantification of the readthrough index and termination defects at CUTs in the strains expressing different versions of Sen1. Readthrough index (RTindex) calculated as indicated in figure 4 and in the methods section.
