# Supplementary material for: Termination of non‐coding transcription in yeast relies on both an RNA Pol II CTD interaction domain and a CTD‐mimicking region in Sen1
Source: EMBO J. 2020 Feb 28;39(7):e101548. doi: 10.15252/embj.2019101548 (PMC7110113; doi:10.15252/embj.2019101548)
Supplement: Supplementary file 4 — Table EV2 [file EMBJ-39-e101548-s004.xlsx]

## Sheet: Table EV2
ID	RTindexWTr1	RTindexWTr2	RTindexDNIMr1	RTindexDNIMr2	pValuesDNIMvsWt	RTindexDNterr1	RTindexDNterr2	pValuesDNtervsWt	RTindexDNterDNIMr1	RTindexDNterDNIMr2	pValuesDNterDNIMvsWt
snR60	1.21358	1.34404	0.803128	0.955511	0.938776	1.35233	2.80106	0.0204082	3.4783	2.15542	0
snR62	0.693762	0.741667	0.652608	0.614182	0.693878	1.20996	1.37266	0	1.3157	1.53327	0
snR65	0.623324	0.578388	0.614106	0.613358	0.489796	1.64829	1.29962	0	1.61545	1.62807	0
snR71	0.548617	0.837469	0.571473	0.6882	0.612245	0.858094	1.00024	0.0816327	1.03556	1.76887	0
snR81	0.543684	0.345691	0.573634	0.548956	0.122449	0.82531	0.853908	0	0.734067	0.966854	0
snR48	0.516923	0.561226	0.505077	0.709449	0.285714	0.911692	1.32462	0	0.806265	1.13506	0
snR58	0.398255	0.376715	0.310158	0.493472	0.489796	0.39325	0.539435	0.163265	0.428095	0.636668	0.0816327
snR17a	0.385067	0.370913	0.496572	0.420287	0.142857	0.492599	0.418056	0.142857	0.584039	0.40399	0.142857
snR47	0.355363	0.49788	0.37123	0.430536	0.571429	0.505025	0.747009	0.0408163	0.648725	0.624758	0.0204082
snR5	0.343746	0.265787	0.42866	0.38723	0.0816327	0.840637	0.828305	0	0.805113	0.894068	0
snR43	0.339393	0.374717	0.463511	0.444228	0.142857	0.90734	1.16774	0	0.913063	1.00558	0
snR63	0.335025	0.42544	0.468512	0.586771	0.0612245	1.08882	1.24106	0	1.27585	1.27767	0
snR189	0.326355	0.294627	0.422758	0.374504	0.142857	1.21773	1.53278	0	1.24656	1.34896	0
snR84	0.32081	0.302544	0.372126	0.326607	0.265306	0.613409	0.72491	0	0.674098	0.603863	0
snR80	0.30731	0.224123	0.357498	0.336095	0.122449	0.417961	0.510357	0	0.51354	0.509947	0
snR32	0.292556	0.28401	0.270806	0.272552	0.571429	0.61835	0.709571	0	0.621441	0.587761	0
snR83	0.264649	0.364286	0.3872	0.379778	0.142857	0.885085	1.02739	0	1.01026	0.962017	0
snR49	0.250655	0.22041	0.34847	0.348199	0.0408163	0.704604	0.682267	0	0.945537	0.771823	0
snR40	0.243203	0.215872	0.300921	0.188453	0.428571	0.316691	0.235829	0.163265	0.373831	0.233518	0.142857
snR87	0.233061	0.343147	0.35696	0.389063	0.122449	0.39468	0.555944	0	0.436354	0.44114	0.0204082
snR68	0.229847	0.272075	0.293802	0.267948	0.265306	0.575659	0.654215	0	0.748071	0.600008	0
snR85	0.226426	0.234656	0.236024	0.230126	0.489796	0.279683	0.357942	0.0612245	0.284583	0.40289	0.0408163
snR45	0.217815	0.290358	0.239927	0.222899	0.632653	0.451769	0.33848	0.0204082	0.523302	0.384972	0
snR56	0.216019	0.275662	0.32449	0.264674	0.142857	0.506678	0.533136	0	0.535922	0.461895	0
snR8	0.211295	0.146933	0.295594	0.310107	0	0.372048	0.372024	0	0.356841	0.435473	0
snR46	0.203301	0.169485	0.219524	0.185457	0.306122	0.372009	0.580449	0	0.469488	0.444382	0
snR42	0.203104	0.190049	0.238825	0.222177	0.183673	0.519829	0.624778	0	0.617346	0.597725	0
snR50	0.194654	0.281244	0.368726	0.298792	0.0612245	0.606712	0.567261	0	0.78009	0.876318	0
snR39B	0.191657	0.18486	0.219153	0.192408	0.306122	0.272874	0.272009	0.0408163	0.236793	0.270105	0.0816327
snR35	0.178747	0.119845	0.192958	0.186925	0.122449	0.570233	0.550199	0	0.563432	0.629653	0
snR79	0.175751	0.168836	0.218044	0.192909	0.163265	0.295711	0.483191	0	0.350108	0.435048	0
snR17b	0.16533	0.141219	0.184177	0.15638	0.285714	0.156388	0.157341	0.489796	0.204944	0.193201	0.122449
snR86	0.165108	0.203046	0.290131	0.185395	0.142857	0.607035	0.568412	0	0.684839	0.703922	0
snR10	0.156017	0.174853	0.160561	0.155986	0.571429	0.378353	0.395603	0	0.374705	0.424816	0
snR9	0.147149	0.151633	0.179882	0.199602	0.142857	0.684165	0.586829	0	0.650975	0.620834	0
snR64	0.143895	0.198278	0.191352	0.189633	0.244898	0.271217	0.296093	0	0.243158	0.337377	0
snR34	0.143383	0.106795	0.213026	0.210257	0	0.523101	0.520175	0	0.583305	0.606681	0
snR36	0.124291	0.141429	0.144832	0.133616	0.408163	0.338658	0.373103	0	0.36937	0.361102	0
snR82	0.118617	0.150393	0.126323	0.156983	0.387755	0.364099	0.437813	0	0.433	0.421191	0
snR37	0.116061	0.13567	0.164378	0.157725	0.142857	0.62322	0.627201	0	0.634459	0.583991	0
snR69	0.0986748	0.0741308	0.0968027	0.114675	0.142857	0.260176	0.312311	0	0.347423	0.267184	0
snR31	0.0985724	0.099754	0.153861	0.138652	0.0408163	0.484746	0.483828	0	0.595521	0.679127	0
snR3	0.0974929	0.104707	0.112535	0.129214	0.163265	0.214883	0.257189	0	0.259624	0.298966	0
snR4	0.0841918	0.073032	0.106248	0.103426	0.102041	0.268426	0.208679	0	0.291403	0.261077	0
snR30	0.0824427	0.0739262	0.11553	0.0938468	0.102041	0.403663	0.394008	0	0.435836	0.445359	0
snR161	0.0736696	0.125824	0.17205	0.164905	0	0.230793	0.159113	0	0.325775	0.214417	0
snR11	0.0641669	0.0608895	0.0654167	0.0863746	0.142857	0.399967	0.323351	0	0.27003	0.275203	0
snR13	0.0597658	0.050708	0.0431978	0.053809	0.714286	0.0996226	0.0639602	0.0408163	0.086641	0.0763024	0.0408163
snR33	0.0498424	0.0502499	0.050295	0.0325261	0.77551	0.197236	0.168997	0	0.216524	0.189751	0

## Sheet: Legend
Table EV2: Quantification of the readthrough index and termination defects at snoRNAs in the strains expressing different versions of Sen1. Readthrough index (RTindex) calculated as indicated in figure 4 and in the methods section.
