# Supplementary material for: Termination of non‐coding transcription in yeast relies on both an RNA Pol II CTD interaction domain and a CTD‐mimicking region in Sen1
Source: EMBO J. 2020 Feb 28;39(7):e101548. doi: 10.15252/embj.2019101548 (PMC7110113; doi:10.15252/embj.2019101548)
Supplement: Supplementary file 5 — Table EV3 [file EMBJ-39-e101548-s005.xlsx]

## Sheet: Table EV3
chrII	SGD	snoRNA	88190	88302	.	+	.	ID=snR56;Name=snR56;gene=SNR56;Alias=SNR56;Ontology_term=GO:0005730,GO:0030562,GO:0031167,GO:0031428;Note=C%2FD%20box%20small%20nucleolar%20RNA%20(snoRNA)%2C%20guides%202'-O-methylation%20of%20small%20subunit%20(SSU)%20rRNA%20at%20position%20G1428;dbxref=SGD:S000006447
chrIII	SGD	snoRNA	177183	177308	.	+	.	ID=snR65;Name=snR65;gene=SNR65;Alias=SNR65;Ontology_term=GO:0005730,GO:0030562,GO:0031167,GO:0031428;Note=C%2FD%20box%20small%20nucleolar%20RNA%20(snoRNA)%2C%20guides%202'-O-methylation%20of%20large%20subunit%20(LSU)%20rRNA%20at%20position%20U2347;dbxref=SGD:S000006456
chrIV	SGD	snoRNA	1402919	1403070	.	+	.	ID=snR13;Name=snR13;gene=SNR13;Alias=SNR13;Ontology_term=GO:0005730,GO:0030562,GO:0031167,GO:0031428;Note=C%2FD%20box%20small%20nucleolar%20RNA%20(snoRNA)%2C%20guides%202'-O-methylation%20of%20large%20subunit%20(LSU)%20rRNA%20at%20positions%20A2280%20and%20A2281;dbxref=SGD:S000006498
chrV	SGD	snoRNA	424698	425020	.	+	.	ID=snR4;Name=snR4;gene=SNR4;Alias=SNR4;Ontology_term=GO:0003723,GO:0005730,GO:0008150,GO:0031428;Note=C%2FD%20box%20small%20nucleolar%20RNA%20(snoRNA)%20but%20not%20shown%20to%20be%20active%20and%20no%20target%20site%20is%20predicted%20within%20the%20ribosomal%20RNAs;dbxref=SGD:S000006493
chrVII	SGD	snoRNA	316788	317080	.	+	.	ID=snR82;Name=snR82;gene=SNR82;Alias=SNR82,RUF2;Ontology_term=GO:0005730,GO:0030559,GO:0031118,GO:0031429;Note=H%2FACA%20box%20small%20nucleolar%20RNA%20(snoRNA)%3B%20guides%20pseudouridylation%20of%20large%20subunit%20(LSU)%20rRNA%20at%20positions%20U1110%2C%20U2349%2C%20and%20U2351;dbxref=SGD:S000028467
chrVII	SGD	snoRNA	345986	346250	.	+	.	ID=snR10;Name=snR10;gene=SNR10;Alias=SNR10;Ontology_term=GO:0000447,GO:0000472,GO:0003723,GO:0005730,GO:0030559,GO:0031118,GO:0031429;Note=H%2FACA%20box%20small%20nucleolar%20RNA%20(snoRNA)%3B%20essential%20gene%20required%20for%20for%20preRNA%20processing%2C%20specifically%20for%20cleavage%20at%20sites%20A1%20and%20A2%3B%20also%20guides%20pseudouridylation%20of%20large%20subunit%20(LSU)%20rRNA%2…
chrVII	SGD	snoRNA	545370	545590	.	+	.	ID=snR46;Name=snR46;gene=SNR46;Alias=SNR46;Ontology_term=GO:0005730,GO:0030559,GO:0031118,GO:0031429;Note=H%2FACA%20box%20small%20nucleolar%20RNA%20(snoRNA)%3B%20guides%20pseudouridylation%20of%20large%20subunit%20(LSU)%20rRNA%20at%20position%20U2865;dbxref=SGD:S000006506
chrVII	SGD	snoRNA	609584	609696	.	+	.	ID=snR48;Name=snR48;gene=SNR48;Alias=SNR48;Ontology_term=GO:0005730,GO:0030562,GO:0031167,GO:0031428;Note=C%2FD%20box%20small%20nucleolar%20RNA%20(snoRNA)%2C%20guides%202'-O-methylation%20of%20large%20subunit%20(LSU)%20rRNA%20at%20positions%20G2791%20and%20G2793;dbxref=SGD:S000006440
chrVIII	SGD	snoRNA	381540	381727	.	+	.	ID=snR32;Name=snR32;gene=SNR32;Alias=SNR32;Ontology_term=GO:0005730,GO:0030559,GO:0031118,GO:0031429;Note=H%2FACA%20box%20small%20nucleolar%20RNA%20(snoRNA)%3B%20guides%20pseudouridylation%20of%20large%20subunit%20(LSU)%20rRNA%20at%20position%20U2191;dbxref=SGD:S000007297
chrVIII	SGD	snoRNA	411228	411340	.	+	.	ID=snR71;Name=snR71;gene=SNR71;Alias=SNR71;Ontology_term=GO:0005730,GO:0030562,GO:0031167,GO:0031428;Note=C%2FD%20box%20small%20nucleolar%20RNA%20(snoRNA)%2C%20guides%202'-O-methylation%20of%20large%20subunit%20(LSU)%20rRNA%20at%20position%20A2946;dbxref=SGD:S000006462
chrIX	SGD	snoRNA	97111	97360	.	+	.	ID=snR68;Name=snR68;gene=SNR68;Alias=SNR68;Ontology_term=GO:0005730,GO:0030562,GO:0031167,GO:0031428;Note=C%2FD%20box%20small%20nucleolar%20RNA%20(snoRNA)%2C%20guides%202'-O-methylation%20of%20large%20subunit%20(LSU)%20rRNA%20at%20position%20A2640;dbxref=SGD:S000006459
chrX	SGD	snoRNA	663749	664020	.	+	.	ID=snR3;Name=snR3;gene=SNR3;Alias=SNR3;Ontology_term=GO:0003723,GO:0005730,GO:0030559,GO:0031118,GO:0031429;Note=H%2FACA%20box%20small%20nucleolar%20RNA%20(snoRNA)%3B%20guides%20pseudouridylation%20of%20large%20subunit%20(LSU)%20rRNA%20at%20positions%20U2129%2C%20U2133%2C%20and%20U2264;dbxref=SGD:S000006492
chrXI	SGD	snoRNA	38811	38940	.	+	.	ID=snR64;Name=snR64;gene=SNR64;Alias=SNR64;Ontology_term=GO:0005730,GO:0030562,GO:0031167,GO:0031428;Note=C%2FD%20box%20small%20nucleolar%20RNA%20(snoRNA)%2C%20guides%202'-O-methylation%20of%20large%20subunit%20(LSU)%20rRNA%20at%20position%20C2337;dbxref=SGD:S000006455
chrXI	SGD	snoRNA	364776	365090	.	+	.	ID=snR69;Name=snR69;gene=SNR69;Alias=SNR69;Ontology_term=GO:0005730,GO:0030562,GO:0031167,GO:0031428;Note=C%2FD%20box%20small%20nucleolar%20RNA%20(snoRNA)%2C%20guides%202'-O-methylation%20of%20large%20subunit%20(LSU)%20rRNA%20at%20position%20C2948;dbxref=SGD:S000006460
chrXII	SGD	snoRNA	198784	199420	.	+	.	ID=snR30;Name=snR30;gene=SNR30;Alias=SNR30;Ontology_term=GO:0005730,GO:0006364,GO:0031429,GO:0042134;Note=H%2FACA%20box%20small%20nucleolar%20RNA%20(snoRNA)%3B%20essential%20gene%20required%20for%20cleavage%20of%2035S%20primary%20rRNA%20transcript%20to%20release%20the%20precursor%20to%20the%2018S%20rRNA;dbxref=SGD:S000007497
chrXII	SGD	snoRNA	899180	899410	.	+	.	ID=snR34;Name=snR34;gene=SNR34;Alias=SNR34;Ontology_term=GO:0005730,GO:0030559,GO:0031118,GO:0031429;Note=H%2FACA%20box%20small%20nucleolar%20RNA%20(snoRNA)%3B%20guides%20pseudouridylation%20of%20large%20subunit%20(LSU)%20rRNA%20at%20positions%20U2826%20and%20U2880;dbxref=SGD:S000006500
chrXIII	SGD	snoRNA	626349	626670	.	+	.	ID=snR83;Name=snR83;gene=SNR83;Alias=SNR83,RUF3;Ontology_term=GO:0005730,GO:0030559,GO:0031118,GO:0031429;Note=H%2FACA%20box%20small%20nucleolar%20RNA%20(snoRNA)%3B%20guides%20pseudouridylation%20of%20small%20subunit%20(SSU)%20rRNA%20at%20positions%20U1290%20and%20U1415;dbxref=SGD:S000028468
chrXIII	SGD	snoRNA	652275	652700	.	+	.	ID=snR11;Name=snR11;gene=SNR11;Alias=SNR11;Ontology_term=GO:0005730,GO:0030559,GO:0031118,GO:0031429;Note=H%2FACA%20box%20small%20nucleolar%20RNA%20(snoRNA)%3B%20guides%20pseudouridylation%20of%20large%20subunit%20(LSU)%20rRNA%20at%20position%20U2416;dbxref=SGD:S000007293
chrXIV	SGD	snoRNA	89210	89360	.	+	.	ID=snR40;Name=snR40;gene=SNR40;Alias=SNR40;Ontology_term=GO:0005730,GO:0030562,GO:0031167,GO:0031428;Note=C%2FD%20box%20small%20nucleolar%20RNA%20(snoRNA)%2C%20guides%202'-O-methylation%20of%20large%20subunit%20(LSU)%20rRNA%20at%20position%20U898%20and%20small%20subunit%20(SSU)%20rRNA%20at%20position%20G1271;dbxref=SGD:S000007304
chrXIV	SGD	snoRNA	716120	716300	.	+	.	ID=snR49;Name=snR49;gene=SNR49;Alias=SNR49;Ontology_term=GO:0005730,GO:0030559,GO:0031118,GO:0031429;Note=H%2FACA%20box%20small%20nucleolar%20RNA%20(snoRNA)%3B%20guides%20pseudouridylation%20of%20large%20subunit%20(LSU)%20rRNA%20at%20position%20U990%20and%20small%20subunit%20(SSU)%20rRNA%20at%20positions%20U120%2C%20U211%2C%20and%20U302;dbxref=SGD:S000007460
chrXV	SGD	snoRNA	234346	234546	.	+	.	ID=snR81;Name=snR81;gene=SNR81;Alias=SNR81;Ontology_term=GO:0005730,GO:0030559,GO:0030565,GO:0031118,GO:0031120,GO:0031429;Note=H%2FACA%20box%20small%20nucleolar%20RNA%20(snoRNA)%3B%20guides%20pseudouridylation%20of%20large%20subunit%20(LSU)%20rRNA%20at%20position%20U1052%2C%20constitutive%20pseudouridylation%20of%20U2%20snRNA%20(LSR1)%20at%20position%2042%2C%20and%20stress-induced%20U2%20pseudou…
chrXV	SGD	snoRNA	259489	259680	.	+	.	ID=snR50;Name=snR50;gene=SNR50;Alias=SNR50;Ontology_term=GO:0005730,GO:0030562,GO:0031167,GO:0031428;Note=C%2FD%20box%20small%20nucleolar%20RNA%20(snoRNA)%2C%20guides%202'-O-methylation%20of%20large%20subunit%20(LSU)%20rRNA%20at%20position%20G867;dbxref=SGD:S000006441
chrXV	SGD	snoRNA	780107	780596	.	+	.	ID=snR17a;Name=snR17a;gene=SNR17A;Alias=SNR17A;Ontology_term=GO:0000447,GO:0000472,GO:0000480,GO:0000944,GO:0003723,GO:0005730,GO:0030686,GO:0031428,GO:0032040;Note=small%20nucleolar%20RNA%20(snoRNA)%20U3%2C%20part%20of%20Small%20ribosomal%20SubUnit%20(SSU)%20processosome%3B%20SNR17B%20also%20encodes%20snoRNA%20U3;dbxref=SGD:S000007294
chrXV	SGD	snoRNA	832332	832610	.	+	.	ID=snR8;Name=snR8;gene=SNR8;Alias=SNR8;Ontology_term=GO:0003723,GO:0005730,GO:0030559,GO:0031118,GO:0031429;Note=H%2FACA%20box%20small%20nucleolar%20RNA%20(snoRNA)%3B%20guides%20pseudouridylation%20of%20large%20subunit%20(LSU)%20rRNA%20at%20positions%20U960%20and%20U986;dbxref=SGD:S000006497
chrXV	SGD	snoRNA	842403	842624	.	+	.	ID=snR5;Name=snR5;gene=SNR5;Alias=SNR5;Ontology_term=GO:0003723,GO:0005730,GO:0030559,GO:0031118,GO:0031429;Note=H%2FACA%20box%20small%20nucleolar%20RNA%20(snoRNA)%3B%20guides%20pseudouridylation%20of%20large%20subunit%20(LSU)%20rRNA%20at%20positions%20U1004%20and%20U1124;dbxref=SGD:S000007291
chrXVI	SGD	snoRNA	821732	821925	.	+	.	ID=snR45;Name=snR45;gene=SNR45;Alias=SNR45;Ontology_term=GO:0003674,GO:0008150,GO:0031428;Note=C%2FD%20box%20small%20nucleolar%20RNA%20(snoRNA)%20but%20not%20shown%20to%20be%20active%20and%20no%20target%20site%20is%20predicted%20within%20the%20ribosomal%20RNAs;dbxref=SGD:S000006505
chrII	SGD	snoRNA	307162	307345	.	-	.	ID=snR161;Name=snR161;gene=SNR161;Alias=SNR161;Ontology_term=GO:0005730,GO:0030559,GO:0031118,GO:0031429;Note=H%2FACA%20small%20nucleolar%20RNA%20(snoRNA)%3B%20guides%20pseudouridylation%20of%20small%20subunit%20(SSU)%20rRNA%20at%20positions%20U632%20and%20U766;dbxref=SGD:S000087162
chrIII	SGD	snoRNA	107482	107712	.	-	.	ID=snR43;Name=snR43;gene=SNR43;Alias=SNR43;Ontology_term=GO:0005730,GO:0030559,GO:0031118,GO:0031429;Note=H%2FACA%20box%20small%20nucleolar%20RNA%20(snoRNA)%3B%20guides%20pseudouridylation%20of%20large%20subunit%20(LSU)%20rRNA%20at%20position%20U966%20and%20of%205.8S%20rRNA%20at%20position%2073;dbxref=SGD:S000006503
chrIII	SGD	snoRNA	142260	142546	.	-	.	ID=snR33;Name=snR33;gene=SNR33;Alias=SNR33;Ontology_term=GO:0005730,GO:0030559,GO:0031118,GO:0031429;Note=H%2FACA%20box%20small%20nucleolar%20RNA%20(snoRNA)%3B%20guides%20pseudouridylation%20of%20large%20subunit%20(LSU)%20rRNA%20at%20position%20U1042;dbxref=SGD:S000007298
chrIII	SGD	snoRNA	178590	178798	.	-	.	ID=snR189;Name=snR189;gene=SNR189;Alias=SNR189;Ontology_term=GO:0005730,GO:0030559,GO:0031118,GO:0031429;Note=H%2FACA%20box%20small%20nucleolar%20RNA%20(snoRNA)%3B%20guides%20pseudouridylation%20of%20large%20subunit%20(LSU)%20rRNA%20at%20position%20U2735%20and%20small%20subunit%20(SSU)%20rRNA%20at%20position%20U466;dbxref=SGD:S000007314
chrIV	SGD	snoRNA	323193	323471	.	-	.	ID=snR63;Name=snR63;gene=SNR63;Alias=SNR63;Ontology_term=GO:0005730,GO:0030562,GO:0031167,GO:0031428;Note=C%2FD%20box%20small%20nucleolar%20RNA%20(snoRNA)%2C%20guides%202'-O-methylation%20of%20large%20subunit%20(LSU)%20rRNA%20at%20position%20A2256;dbxref=SGD:S000006454
chrIV	SGD	snoRNA	541575	541700	.	-	.	ID=snR47;Name=snR47;gene=SNR47;Alias=SNR47;Ontology_term=GO:0005730,GO:0030562,GO:0031167,GO:0031428;Note=C%2FD%20box%20small%20nucleolar%20RNA%20(snoRNA)%2C%20guides%202'-O-methylation%20of%20large%20subunit%20(LSU)%20rRNA%20at%20position%20A2220%20and%20small%20subunit%20(SSU)%20rRNA%20at%20position%20A619;dbxref=SGD:S000006507
chrIV	SGD	snoRNA	1492456	1493026	.	-	.	ID=snR84;Name=snR84;gene=SNR84;Alias=SNR84,RUF1;Ontology_term=GO:0005730,GO:0030559,GO:0031118,GO:0031429;Note=H%2FACA%20box%20small%20nucleolar%20RNA%20(snoRNA)%3B%20guides%20pseudouridylation%20of%20large%20subunit%20(LSU)%20rRNA%20at%20position%20U2266;dbxref=SGD:S000028466
chrV	SGD	snoRNA	52118	52320	.	-	.	ID=snR80;Name=snR80;gene=SNR80;Alias=SNR80;Ontology_term=GO:0005730,GO:0030559,GO:0031118,GO:0031429;Note=H%2FACA%20box%20small%20nucleolar%20RNA%20(snoRNA)%3B%20guides%20pseudouridylation%20of%20large%20subunit%20(LSU)%20rRNA%20at%20position%20U776%20and%20small%20subunit%20(SSU)%20rRNA%20at%20position%20U759;dbxref=SGD:S000081374
chrV	SGD	snoRNA	431125	431220	.	-	.	ID=snR52;Name=snR52;gene=SNR52;Alias=SNR52;Ontology_term=GO:0005730,GO:0030562,GO:0031167,GO:0031428;Note=C%2FD%20box%20small%20nucleolar%20RNA%20(snoRNA)%2C%20guides%202'-O-methylation%20of%20large%20subunit%20(LSU)%20rRNA%20at%20position%20U2921%20and%20small%20subunit%20(SSU)%20rRNA%20at%20position%20A420;dbxref=SGD:S000006443
chrVII	SGD	snoRNA	366374	366469	.	-	.	ID=snR39B;Name=snR39B;gene=SNR39B;Alias=SNR39B;Ontology_term=GO:0005730,GO:0030562,GO:0031167,GO:0031428;Note=C%2FD%20box%20small%20nucleolar%20RNA%20(snoRNA)%2C%20guides%202'-O-methylation%20of%20large%20subunit%20(LSU)%20rRNA%20at%20position%20G805;dbxref=SGD:S000007303
chrX	SGD	snoRNA	227990	228479	.	-	.	ID=snR37;Name=snR37;gene=SNR37;Alias=SNR37;Ontology_term=GO:0005730,GO:0030559,GO:0031118,GO:0031429;Note=H%2FACA%20box%20small%20nucleolar%20RNA%20(snoRNA)%3B%20guides%20pseudouridylation%20of%20large%20subunit%20(LSU)%20rRNA%20at%20position%20U2944;dbxref=SGD:S000006501
chrX	SGD	snoRNA	349100	349233	.	-	.	ID=snR60;Name=snR60;gene=SNR60;Alias=SNR60;Ontology_term=GO:0005730,GO:0030562,GO:0031167,GO:0031428;Note=C%2FD%20box%20small%20nucleolar%20RNA%20(snoRNA)%2C%20guides%202'-O-methylation%20of%20large%20subunit%20(LSU)%20rRNA%20at%20positions%20A817%20and%20G908;dbxref=SGD:S000006451
chrXI	SGD	snoRNA	430940	431138	.	-	.	ID=snR87;Name=snR87;gene=SNR87;Alias=SNR87;Ontology_term=GO:0005730,GO:0030562,GO:0031167,GO:0031428;Note=C%2FD%20box%20small%20nucleolar%20RNA%20(snoRNA)%3B%20guides%202'-O-methylation%20of%20small%20subunit%20(SSU)%20rRNA%20at%20position%20A436;dbxref=SGD:S000114301
chrXI	SGD	snoRNA	558990	559366	.	-	.	ID=snR42;Name=snR42;gene=SNR42;Alias=SNR42;Ontology_term=GO:0005730,GO:0030559,GO:0031118,GO:0031429;Note=H%2FACA%20box%20small%20nucleolar%20RNA%20(snoRNA)%3B%20guides%20pseudouridylation%20of%20large%20subunit%20(LSU)%20rRNA%20at%20position%20U2975;dbxref=SGD:S000006502
chrXII	SGD	snoRNA	348320	348510	.	-	.	ID=snR79;Name=snR79;gene=SNR79;Alias=SNR79,Z9;Ontology_term=GO:0005730,GO:0030562,GO:0031167,GO:0031428;Note=C%2FD%20box%20small%20nucleolar%20RNA%20(snoRNA)%2C%20guides%202'-O-methylation%20of%20small%20subunit%20(SSU)%20rRNA%20at%20position%20C1007;dbxref=SGD:S000007313
chrXIII	SGD	snoRNA	67700	67938	.	-	.	ID=snR85;Name=snR85;gene=SNR85;Alias=SNR85;Ontology_term=GO:0005730,GO:0030559,GO:0031118,GO:0031429;Note=H%2FACA%20box%20small%20nucleolar%20RNA%20(snoRNA)%3B%20predicted%20to%20guide%20pseudouridylation%20of%20small%20subunit%20(SSU)%20rRNA%20at%20position%20U1181;dbxref=SGD:S000081376
chrXIII	SGD	snoRNA	762080	763113	.	-	.	ID=snR86;Name=snR86;gene=SNR86;Alias=SNR86;Ontology_term=GO:0005730,GO:0030559,GO:0031118,GO:0031429;Note=H%2FACA%20box%20small%20nucleolar%20RNA%20(snoRNA)%3B%20guides%20pseudouridylation%20of%20large%20subunit%20(LSU)%20rRNA%20at%20position%20U2314;dbxref=SGD:S000119075
chrXV	SGD	snoRNA	136060	136183	.	-	.	ID=snR58;Name=snR58;gene=SNR58;Alias=SNR58;Ontology_term=GO:0005730,GO:0030562,GO:0031167,GO:0031428;Note=C%2FD%20box%20small%20nucleolar%20RNA%20(snoRNA)%2C%20guides%202'-O-methylation%20of%20large%20subunit%20(LSU)%20rRNA%20at%20position%20C663;dbxref=SGD:S000006449
chrXV	SGD	snoRNA	407948	408134	.	-	.	ID=snR9;Name=snR9;gene=SNR9;Alias=SNR9;Ontology_term=GO:0003723,GO:0005730,GO:0030559,GO:0031118,GO:0031429;Note=H%2FACA%20box%20small%20nucleolar%20RNA%20(snoRNA)%3B%20guides%20pseudouridylation%20of%20large%20subunit%20(LSU)%20rRNA%20at%20position%20U2340;dbxref=SGD:S000007292
chrXV	SGD	snoRNA	409765	409864	.	-	.	ID=snR62;Name=snR62;gene=SNR62;Alias=SNR62;Ontology_term=GO:0005730,GO:0030562,GO:0031167,GO:0031428;Note=C%2FD%20box%20small%20nucleolar%20RNA%20(snoRNA)%2C%20guides%202'-O-methylation%20of%20large%20subunit%20(LSU)%20rRNA%20at%20position%20U1888;dbxref=SGD:S000006453
chrXV	SGD	snoRNA	680570	680866	.	-	.	ID=snR36;Name=snR36;gene=SNR36;Alias=SNR36;Ontology_term=GO:0005730,GO:0030559,GO:0031118,GO:0031429;Note=H%2FACA%20box%20small%20nucleolar%20RNA%20(snoRNA)%3B%20guides%20pseudouridylation%20of%20small%20subunit%20(SSU)%20rRNA%20at%20position%20U1187;dbxref=SGD:S000007300
chrXV	SGD	snoRNA	759309	759529	.	-	.	ID=snR35;Name=snR35;gene=SNR35;Alias=SNR35;Ontology_term=GO:0005730,GO:0030559,GO:0031118,GO:0031429;Note=H%2FACA%20box%20small%20nucleolar%20RNA%20(snoRNA)%3B%20predicted%20to%20guide%20pseudouridylation%20of%20small%20subunit%20(SSU)%20rRNA%20at%20position%201191;dbxref=SGD:S000007299
chrXV	SGD	snoRNA	841935	842182	.	-	.	ID=snR31;Name=snR31;gene=SNR31;Alias=SNR31;Ontology_term=GO:0005730,GO:0030559,GO:0031118,GO:0031429;Note=H%2FACA%20box%20small%20nucleolar%20RNA%20(snoRNA)%3B%20guides%20pseudouridylation%20of%20small%20subunit%20(SSU)%20rRNA%20at%20position%20U999;dbxref=SGD:S000007296
chrXVI	SGD	snoRNA	281056	281517	.	-	.	ID=snR17b;Name=snR17b;gene=SNR17B;Alias=SNR17B;Ontology_term=GO:0000447,GO:0000472,GO:0000480,GO:0000944,GO:0003723,GO:0005730,GO:0030686,GO:0031428,GO:0032040;Note=small%20nucleolar%20RNA%20(snoRNA)%20U3%3B%20part%20of%20small%20(ribosomal)%20subunit%20(SSU)%20processosome%3B%20SNR17A%20also%20encodes%20snoRNA%20U3;dbxref=SGD:S000007441

## Sheet: Legend
Table EV3: Complete annotation of snoRNAs transcription termination sites used in this study. Table in GFF format.
