# Supplementary material for: Termination of non‐coding transcription in yeast relies on both an RNA Pol II CTD interaction domain and a CTD‐mimicking region in Sen1
Source: EMBO J. 2020 Feb 28;39(7):e101548. doi: 10.15252/embj.2019101548 (PMC7110113; doi:10.15252/embj.2019101548)
Supplement: Supplementary file 6 — Table EV4 [file EMBJ-39-e101548-s006.xlsx]

## Sheet: Table EV4
chrI	30020	30501	CUT001	0	+
chrI	138600	138756	CUT002	0	+
chrI	180246	180341	CUT005	0	+
chrII	306231	306524	CUT011	0	+
chrII	326330	326587	CUT015	0	+
chrII	341981	342206	CUT017	0	+
chrII	360646	360983	CUT018	0	+
chrII	365852	366319	CUT019	0	+
chrII	376365	376548	CUT021	0	+
chrII	379122	379332	CUT022	0	+
chrII	381343	381535	CUT023	0	+
chrII	429567	430123	CUT025	0	+
chrII	483748	483851	CUT026	0	+
chrII	571410	571693	CUT028	0	+
chrII	576332	576605	CUT029	0	+
chrII	714658	714801	CUT037	0	+
chrII	784952	785168	CUT039	0	+
chrIII	39036	39326	CUT040	0	+
chrIII	68933	69297	CUT041	0	+
chrIII	131779	132077	CUT044	0	+
chrIII	163955	164239	CUT047	0	+
chrIII	179053	179251	CUT048	0	+
chrIV	57009	57149	CUT049	0	+
chrIV	163401	163536	CUT051	0	+
chrIV	310438	310922	CUT054	0	+
chrIV	423724	423917	CUT059	0	+
chrIV	442552	442801	CUT060	0	+
chrIV	482614	483320	CUT062	0	+
chrIV	501754	502074	CUT064	0	+
chrIV	588007	588482	CUT067	0	+
chrIV	727825	728047	CUT069	0	+
chrIV	794471	795084	CUT071	0	+
chrIV	974570	974793	CUT075	0	+
chrIV	1030504	1030733	CUT076	0	+
chrIV	1072774	1073221	CUT078	0	+
chrIV	1090373	1091272	CUT079	0	+
chrIV	1092700	1093112	CUT080	0	+
chrIV	1106080	1106269	CUT081	0	+
chrIV	1240105	1240646	CUT088	0	+
chrIV	1319433	1319680	CUT092	0	+
chrIV	1334191	1334537	CUT094	0	+
chrIV	1359134	1359371	CUT095	0	+
chrIV	1427375	1427802	CUT098	0	+
chrIV	1496773	1497053	CUT101	0	+
chrIX	99982	100114	CUT186	0	+
chrIX	187903	188113	CUT188	0	+
chrIX	203436	203902	CUT189	0	+
chrIX	212147	212394	CUT190	0	+
chrIX	220963	221088	CUT191	0	+
chrIX	274072	274310	CUT194	0	+
chrV	9952	10415	CUT103	0	+
chrV	238464	238810	CUT109	0	+
chrV	261941	262632	CUT110	0	+
chrV	316751	316897	CUT111	0	+
chrV	326173	326450	CUT112	0	+
chrV	347826	347964	CUT114	0	+
chrV	422169	422447	CUT116	0	+
chrV	500607	500829	CUT119	0	+
chrVI	44676	45654	CUT121	0	+
chrVII	148226	148313	CUT128	0	+
chrVII	166718	166890	CUT130	0	+
chrVII	225929	226160	CUT132	0	+
chrVII	228781	229356	CUT133	0	+
chrVII	269330	269634	CUT134	0	+
chrVII	280777	281014	CUT135	0	+
chrVII	366865	367139	CUT140	0	+
chrVII	420880	421093	CUT142	0	+
chrVII	427281	427377	CUT143	0	+
chrVII	605736	605935	CUT149	0	+
chrVII	616324	616917	CUT151	0	+
chrVII	884481	884661	CUT160	0	+
chrVII	962295	962453	CUT163	0	+
chrVII	1000591	1000796	CUT166	0	+
chrVII	1017945	1018367	CUT167	0	+
chrVII	1038707	1039046	CUT168	0	+
chrVII	1065501	1065662	CUT170	0	+
chrVIII	115534	115641	CUT173	0	+
chrVIII	170687	170984	CUT175	0	+
chrVIII	501295	501621	CUT183	0	+
chrX	31375	31760	CUT196	0	+
chrX	109799	110232	CUT197	0	+
chrX	117933	118487	CUT199	0	+
chrX	134192	134349	CUT200	0	+
chrX	155032	155744	CUT204	0	+
chrX	349376	349948	CUT211	0	+
chrX	413655	413923	CUT213	0	+
chrX	458537	458672	CUT214	0	+
chrX	486520	486691	CUT215	0	+
chrX	581771	582247	CUT216	0	+
chrX	604490	604728	CUT218	0	+
chrX	613242	613501	CUT219	0	+
chrXI	223208	223431	CUT228	0	+
chrXI	246094	246278	CUT229	0	+
chrXI	328125	329042	CUT231	0	+
chrXI	335280	335590	CUT232	0	+
chrXI	454857	455091	CUT239	0	+
chrXI	476087	476328	CUT240	0	+
chrXI	489878	490080	CUT241	0	+
chrXI	604419	604508	CUT245	0	+
chrXII	97795	98034	CUT246	0	+
chrXII	109233	109532	CUT248	0	+
chrXII	196781	197107	CUT252	0	+
chrXII	248757	249185	CUT254	0	+
chrXII	415741	416162	CUT260	0	+
chrXII	541944	542192	CUT265	0	+
chrXII	721763	721952	CUT270	0	+
chrXII	738142	738376	CUT271	0	+
chrXII	839783	840044	CUT273	0	+
chrXII	906657	906876	CUT275	0	+
chrXII	1041750	1042205	CUT278	0	+
chrXIII	14966	15230	CUT280	0	+
chrXIII	58846	59293	CUT283	0	+
chrXIII	129739	130222	CUT285	0	+
chrXIII	204441	204877	CUT288	0	+
chrXIII	534957	535234	CUT301	0	+
chrXIII	557480	557584	CUT303	0	+
chrXIII	814362	814633	CUT310	0	+
chrXIII	861449	861684	CUT311	0	+
chrXIII	867535	867593	CUT313	0	+
chrXIV	104249	104637	CUT315	0	+
chrXIV	145466	145727	CUT317	0	+
chrXIV	168087	168513	CUT319	0	+
chrXIV	174914	175232	CUT320	0	+
chrXIV	234011	234335	CUT324	0	+
chrXIV	258395	258617	CUT327	0	+
chrXIV	348759	349094	CUT332	0	+
chrXIV	381109	381288	CUT334	0	+
chrXIV	417791	417999	CUT335	0	+
chrXIV	568377	568586	CUT340	0	+
chrXV	136248	136631	CUT357	0	+
chrXV	168317	168438	CUT361	0	+
chrXV	170281	170556	CUT362	0	+
chrXV	267830	268062	CUT366	0	+
chrXV	335339	335815	CUT369	0	+
chrXV	421891	422075	CUT374	0	+
chrXV	458176	458534	CUT378	0	+
chrXV	462612	463007	CUT379	0	+
chrXV	553161	553545	CUT382	0	+
chrXV	605300	605550	CUT384	0	+
chrXV	995064	995852	CUT395	0	+
chrXV	1001073	1001210	CUT396	0	+
chrXV	1030541	1031735	CUT398	0	+
chrXVI	76695	77165	CUT402	0	+
chrXVI	169705	170152	CUT405	0	+
chrXVI	215384	215645	CUT408	0	+
chrXVI	226038	226171	CUT409	0	+
chrXVI	454109	454329	CUT420	0	+
chrXVI	475175	475629	CUT422	0	+
chrXVI	565273	565454	CUT423	0	+
chrXVI	675906	676033	CUT428	0	+
chrXVI	939166	939474	CUT435	0	+
chrI	10969	11183	CUT436	0	-
chrI	36255	36368	CUT439	0	-
chrI	151628	152074	CUT441	0	-
chrII	340920	341239	CUT449	0	-
chrII	408004	408473	CUT453	0	-
chrII	539547	539752	CUT455	0	-
chrII	549309	549529	CUT456	0	-
chrIII	238061	238713	CUT467	0	-
chrIV	31829	32071	CUT469	0	-
chrIV	115275	115967	CUT473	0	-
chrIV	132444	132704	CUT474	0	-
chrIV	139160	139355	CUT476	0	-
chrIV	215551	215720	CUT479	0	-
chrIV	247785	248020	CUT481	0	-
chrIV	304119	304856	CUT483	0	-
chrIV	345245	345451	CUT486	0	-
chrIV	352357	352627	CUT487	0	-
chrIV	414403	414792	CUT491	0	-
chrIV	428508	428727	CUT492	0	-
chrIV	562582	562875	CUT498	0	-
chrIV	578655	579132	CUT499	0	-
chrIV	630030	630691	CUT503	0	-
chrIV	687413	687899	CUT504	0	-
chrIV	690312	690488	CUT505	0	-
chrIV	704053	704205	CUT507	0	-
chrIV	751135	751377	CUT508	0	-
chrIV	769915	770189	CUT510	0	-
chrIV	784505	784676	CUT513	0	-
chrIV	892184	892443	CUT515	0	-
chrIV	1004547	1005337	CUT516	0	-
chrIV	1020154	1020401	CUT518	0	-
chrIV	1036824	1037003	CUT520	0	-
chrIV	1145830	1146089	CUT522	0	-
chrIV	1166252	1166439	CUT523	0	-
chrIV	1269444	1269705	CUT528	0	-
chrIV	1300555	1300993	CUT532	0	-
chrIV	1384177	1384710	CUT534	0	-
chrIV	1436507	1436708	CUT536	0	-
chrIX	45744	45923	CUT659	0	-
chrIX	135514	136003	CUT661	0	-
chrIX	259707	259952	CUT664	0	-
chrIX	382048	382139	CUT669	0	-
chrV	178263	178590	CUT550	0	-
chrV	272104	272291	CUT555	0	-
chrV	294739	294832	CUT558	0	-
chrV	301044	301425	CUT559	0	-
chrV	303205	303279	CUT561	0	-
chrV	321709	321901	CUT563	0	-
chrV	416345	416555	CUT566	0	-
chrV	432733	432860	CUT568	0	-
chrV	544878	545031	CUT571	0	-
chrVI	118617	119141	CUT575	0	-
chrVI	194402	194554	CUT578	0	-
chrVI	252002	252265	CUT580	0	-
chrVII	56037	56184	CUT585	0	-
chrVII	131173	131303	CUT587	0	-
chrVII	256371	257279	CUT592	0	-
chrVII	276884	277086	CUT593	0	-
chrVII	337360	337639	CUT596	0	-
chrVII	345438	345759	CUT597	0	-
chrVII	358171	358369	CUT598	0	-
chrVII	412775	413142	CUT600	0	-
chrVII	516025	516271	CUT604	0	-
chrVII	576184	576565	CUT607	0	-
chrVII	606950	607141	CUT608	0	-
chrVII	608759	609100	CUT609	0	-
chrVII	667580	667810	CUT612	0	-
chrVII	671589	671911	CUT614	0	-
chrVII	702389	702664	CUT615	0	-
chrVII	739358	739659	CUT617	0	-
chrVII	746359	746590	CUT618	0	-
chrVII	760732	761153	CUT619	0	-
chrVII	762050	762200	CUT620	0	-
chrVII	801680	801896	CUT623	0	-
chrVII	974160	974447	CUT630	0	-
chrVIII	69688	70067	CUT638	0	-
chrVIII	128704	129284	CUT640	0	-
chrVIII	208993	209270	CUT643	0	-
chrVIII	231440	231856	CUT644	0	-
chrVIII	238347	238883	CUT645	0	-
chrVIII	273344	273603	CUT646	0	-
chrVIII	381172	381300	CUT650	0	-
chrVIII	441726	441910	CUT653	0	-
chrVIII	450435	450705	CUT655	0	-
chrVIII	461796	462104	CUT656	0	-
chrX	63436	63597	CUT671	0	-
chrX	99257	99430	CUT673	0	-
chrX	119471	119663	CUT674	0	-
chrX	142802	143031	CUT679	0	-
chrX	172896	173038	CUT680	0	-
chrX	280086	280671	CUT686	0	-
chrX	450500	450693	CUT691	0	-
chrX	461430	461596	CUT692	0	-
chrX	529505	529647	CUT694	0	-
chrX	535101	535759	CUT695	0	-
chrX	650813	651270	CUT699	0	-
chrXI	24588	24919	CUT701	0	-
chrXI	96062	96275	CUT704	0	-
chrXI	157767	158313	CUT705	0	-
chrXI	230685	230986	CUT707	0	-
chrXI	257972	258359	CUT708	0	-
chrXI	274224	275080	CUT710	0	-
chrXI	286189	286343	CUT711	0	-
chrXI	307797	308002	CUT714	0	-
chrXI	493084	493666	CUT721	0	-
chrXI	554331	554661	CUT723	0	-
chrXI	557141	557284	CUT_GIM_0423	0	-
chrXI	582617	583377	CUT728	0	-
chrXII	115727	116140	CUT730	0	-
chrXII	264909	265246	CUT733	0	-
chrXII	399024	399423	CUT735	0	-
chrXII	436861	437115	CUT736	0	-
chrXII	505606	505815	CUT739	0	-
chrXII	543461	543705	CUT740	0	-
chrXII	633823	634001	CUT741	0	-
chrXII	657781	658088	CUT742	0	-
chrXII	830418	830755	CUT750	0	-
chrXII	833421	833680	CUT751	0	-
chrXII	866654	866812	CUT752	0	-
chrXII	929246	929605	CUT753	0	-
chrXIII	54284	54574	CUT759	0	-
chrXIII	110492	110851	CUT761	0	-
chrXIII	284308	284634	CUT763	0	-
chrXIII	545461	545713	CUT776	0	-
chrXIII	560236	560655	CUT777	0	-
chrXIII	577122	577461	CUT779	0	-
chrXIII	628567	628754	CUT780	0	-
chrXIII	646773	646830	CUT781	0	-
chrXIII	649631	649825	CUT782	0	-
chrXIII	759984	760155	CUT788	0	-
chrXIII	773659	773876	CUT790	0	-
chrXIII	915031	915075	CUT794	0	-
chrXIV	68292	68418	CUT798	0	-
chrXIV	87041	87286	CUT799	0	-
chrXIV	108076	108189	CUT801	0	-
chrXIV	116381	116640	CUT802	0	-
chrXIV	185086	185249	CUT804	0	-
chrXIV	241121	241342	CUT805	0	-
chrXIV	275815	276051	CUT806	0	-
chrXIV	359163	359249	CUT808	0	-
chrXIV	407851	408069	CUT811	0	-
chrXIV	434460	434585	CUT812	0	-
chrXIV	459187	459439	CUT813	0	-
chrXIV	529383	529545	CUT817	0	-
chrXIV	663413	663684	CUT818	0	-
chrXIV	707321	707559	CUT819	0	-
chrXIV	736338	736497	CUT820	0	-
chrXV	264748	265177	CUT832	0	-
chrXV	332955	333366	CUT833	0	-
chrXV	363944	364133	CUT834	0	-
chrXV	380480	380717	CUT836	0	-
chrXV	386290	386563	CUT837	0	-
chrXV	530642	531252	CUT844	0	-
chrXV	741967	742126	CUT855	0	-
chrXV	769781	769934	CUT859	0	-
chrXV	781349	781511	CUT861	0	-
chrXV	784375	784644	CUT862	0	-
chrXV	818202	818341	CUT864	0	-
chrXV	880482	880665	CUT867	0	-
chrXV	944267	944429	CUT868	0	-
chrXV	953825	954099	CUT870	0	-
chrXV	1010567	1010862	CUT874	0	-
chrXVI	108006	108250	CUT880	0	-
chrXVI	117827	118027	CUT881	0	-
chrXVI	207406	207721	CUT891	0	-
chrXVI	411288	411675	CUT897	0	-
chrXVI	480230	480362	CUT900	0	-
chrXVI	497625	497734	CUT903	0	-
chrXVI	639163	639344	CUT906	0	-
chrXVI	644994	645268	CUT907	0	-
chrXVI	699622	700021	CUT910	0	-
chrXVI	752878	753040	CUT912	0	-
chrXVI	759234	759523	CUT913	0	-
chrXVI	834173	834326	CUT918	0	-
chrXVI	874690	874887	CUT919	0	-
chrXVI	878320	878509	CUT921	0	-
chrXVI	901327	901550	CUT923	0	-
chrXVI	933496	933768	CUT925	0	-

## Sheet: Legend
Table EV4: Complete annotation of CUTs transcription termination sites used in this study. Table in BED format. The plus (+) or minus (-) strand is indicated in the 6th column.
