# Supplementary material for: Termination of non‐coding transcription in yeast relies on both an RNA Pol II CTD interaction domain and a CTD‐mimicking region in Sen1
Source: EMBO J. 2020 Feb 28;39(7):e101548. doi: 10.15252/embj.2019101548 (PMC7110113; doi:10.15252/embj.2019101548)
Supplement: Supplementary file 7 — Table EV5 [file EMBJ-39-e101548-s007.xlsx]

## Sheet: Table EV5
Chromosome	Start	End	ID		Strand	Average Rpb1 signal	Quartile
chrXVI	645876	646392	YPR036W-A	1	+	46.4589	Quartile 1
chrXVI	700559	702087	YPR080W	1	+	18.3608	Quartile 1
chrXII	369611	370140	YLR110C	1	-	16.6512	Quartile 1
chrX	73761	74724	YJL191W	1	+	14.0219	Quartile 1
chrXII	498889	499458	YLR167W	1	+	12.7705	Quartile 1
chrV	16327	17954	YEL071W	1	+	12.1509	Quartile 1
chrXI	25168	26395	YKL216W	1	+	11.6916	Quartile 1
chrVII	479825	482773	YGL008C	1	-	10.3783	Quartile 1
chrX	120396	121803	YJL159W	1	+	10.3466	Quartile 1
chrXIV	576695	577210	YNL030W	1	+	10.1395	Quartile 1
chrIII	75928	77947	YCL025C	1	-	9.92185	Quartile 1
chrXIV	302658	303463	YNL178W	1	+	9.65699	Quartile 1
chrII	45597	46486	YBL092W	1	+	9.55355	Quartile 1
chrIII	91288	92505	YCL018W	1	+	9.40413	Quartile 1
chrII	604467	605569	YBR189W	1	+	9.28742	Quartile 1
chrIX	316737	318024	YIL018W	1	+	8.7232	Quartile 1
chrXIII	511270	511804	YMR122W-A	1	+	8.72024	Quartile 1
chrII	256305	256896	YBR010W	1	+	8.50008	Quartile 1
chrVIII	75377	75979	YHL015W	1	+	8.48831	Quartile 1
chrXII	673104	673438	YLR264W	1	+	8.46892	Quartile 1
chrXIII	774709	775090	YMR251W-A	1	+	7.88443	Quartile 1
chrIII	177380	178245	YCR031C	1	-	7.73789	Quartile 1
chrX	159446	159875	YJL133C-A	1	-	7.72506	Quartile 1
chrII	392992	394892	YBR078W	1	+	7.66637	Quartile 1
chrV	396742	397724	YER117W	1	+	7.63685	Quartile 1
chrIX	255084	256011	YIL053W	1	+	7.56683	Quartile 1
chrVII	1000888	1002389	YGR254W	1	+	7.51988	Quartile 1
chrX	453543	454728	YJR009C	1	-	7.35794	Quartile 1
chrXI	163506	164407	YKL152C	1	-	7.29182	Quartile 1
chrXVI	794940	795867	YPR132W	1	+	7.05516	Quartile 1
chrIV	44034	46009	YDL229W	1	+	7.04891	Quartile 1
chrVIII	35173	36047	YHL033C	1	-	6.96896	Quartile 1
chrXV	81560	82995	YOL126C	1	-	6.81819	Quartile 1
chrVII	726950	727907	YGR118W	1	+	6.68772	Quartile 1
chrVII	277536	278475	YGL123W	1	+	6.54046	Quartile 1
chrXVI	822573	824465	YPR145W	1	+	6.45152	Quartile 1
chrII	373648	375729	YBR068C	1	-	6.39424	Quartile 1
chrII	300145	301342	YBR031W	1	+	6.28621	Quartile 1
chrX	608263	608981	YJR094W-A	1	+	6.27955	Quartile 1
chrXV	1028089	1028688	YOR369C	1	-	6.27477	Quartile 1
chrV	362707	363835	YER102W	1	+	6.23166	Quartile 1
chrX	651865	652686	YJR123W	1	+	6.18125	Quartile 1
chrXI	109235	110231	YKL180W	1	+	6.16602	Quartile 1
chrXIV	575397	576068	YNL031C	1	-	6.1436	Quartile 1
chrXII	263164	264037	YLR061W	1	+	5.97823	Quartile 1
chrXIII	499295	500717	YMR116C	1	-	5.88085	Quartile 1
chrV	138823	139822	YEL009C	1	-	5.87589	Quartile 1
chrXVI	40939	42974	YPL265W	1	+	5.7929	Quartile 1
chrV	303952	305749	YER073W	1	+	5.78368	Quartile 1
chrXV	54519	55146	YOL143C	1	-	5.71527	Quartile 1
chrXVI	108604	114399	YPL231W	1	+	5.57005	Quartile 1
chrIV	600754	601862	YDR077W	1	+	5.49828	Quartile 1
chrVII	23886	25588	YGL253W	1	+	5.49467	Quartile 1
chrIV	508037	509293	YDR033W	1	+	5.45137	Quartile 1
chrXI	431873	432841	YKL006W	1	+	5.36237	Quartile 1
chrIV	322197	323053	YDL075W	1	+	5.35202	Quartile 1
chrVIII	236964	237754	YHR071W	1	+	5.27199	Quartile 1
chrII	255200	255719	YBR009C	1	-	5.25643	Quartile 1
chrXV	80322	81269	YOL127W	1	+	5.11661	Quartile 1
chrXV	505749	506850	YOR096W	1	+	5.10567	Quartile 1
chrV	78035	79593	YEL040W	1	+	4.99222	Quartile 1
chrXVI	282086	283084	YPL143W	1	+	4.99104	Quartile 1
chrXV	300985	301335	YOL013W-A	1	+	4.88538	Quartile 1
chrIV	130196	130507	YDL184C	1	-	4.84878	Quartile 1
chrVII	959881	961309	YGR234W	1	+	4.8329	Quartile 1
chrXVI	297488	298186	YPL135W	1	+	4.80965	Quartile 1
chrVIII	104244	105205	YHL001W	1	+	4.78723	Quartile 1
chrXIII	632320	634561	YMR186W	1	+	4.76326	Quartile 1
chrVII	398565	400379	YGL055W	1	+	4.71155	Quartile 1
chrXV	1041572	1043101	YOR375C	1	-	4.68463	Quartile 1
chrIV	117627	118617	YDL191W	1	+	4.47518	Quartile 1
chrII	88409	89474	YBL072C	1	-	4.40631	Quartile 1
chrV	266385	268198	YER056C	1	-	4.40333	Quartile 1
chrXIII	225859	226806	YML024W	1	+	4.36276	Quartile 1
chrIII	190562	191789	YCR034W	1	+	4.2814	Quartile 1
chrXII	95423	97528	YLL024C	1	-	4.25107	Quartile 1
chrVIII	517506	518868	YHR208W	1	+	4.22429	Quartile 1
chrVII	876561	878256	YGR189C	1	-	4.18295	Quartile 1
chrII	168391	169472	YBL027W	1	+	4.14611	Quartile 1
chrXIII	751825	752956	YMR241W	1	+	4.1409	Quartile 1
chrVIII	147777	148727	YHR021C	1	-	4.13986	Quartile 1
chrIII	224376	224857	YCR060W	1	+	4.08006	Quartile 1
chrIV	491491	492414	YDR025W	1	+	4.06544	Quartile 1
chrXI	217261	218360	YKL120W	1	+	4.03741	Quartile 1
chrVII	555770	556795	YGR034W	1	+	4.0182	Quartile 1
chrXVI	406597	407642	YPL079W	1	+	3.97632	Quartile 1
chrIV	1162810	1164691	YDR345C	1	-	3.95485	Quartile 1
chrIX	68682	69602	YIL148W	1	+	3.9314	Quartile 1
chrX	75902	76612	YJL189W	1	+	3.92611	Quartile 1
chrVI	53147	54816	YFL039C	1	-	3.91519	Quartile 1
chrIII	216642	218330	YCR053W	1	+	3.86085	Quartile 1
chrIX	98440	99440	YIL133C	1	-	3.84498	Quartile 1
chrXVI	75552	76274	YPL249C-A	1	-	3.80491	Quartile 1
chrXII	368731	369381	YLR109W	1	+	3.80487	Quartile 1
chrX	622465	623054	YJR104C	1	-	3.77214	Quartile 1
chrXII	930884	931782	YLR406C	1	-	3.75511	Quartile 1
chrII	138177	140318	YBL042C	1	-	3.72507	Quartile 1
chrXVI	377144	378448	YPL090C	1	-	3.6696	Quartile 1
chrX	466728	467301	YJR018W	1	+	3.66843	Quartile 1
chrX	268771	269900	YJL088W	1	+	3.64342	Quartile 1
chrIV	306799	307817	YDL083C	1	-	3.6422	Quartile 1
chrII	591615	592809	YBR181C	1	-	3.63853	Quartile 1
chrXV	575040	577807	YOR133W	1	+	3.62359	Quartile 1
chrIV	355455	356906	YDL055C	1	-	3.61275	Quartile 1
chrX	90746	91758	YJL177W	1	+	3.61102	Quartile 1
chrVIII	504345	505582	YHR203C	1	-	3.57975	Quartile 1
chrXIII	123151	124204	YML073C	1	-	3.53483	Quartile 1
chrX	526284	526830	YJR048W	1	+	3.49207	Quartile 1
chrVII	227643	228349	YGL147C	1	-	3.48884	Quartile 1
chrXIV	413598	416411	YNL112W	1	+	3.47734	Quartile 1
chrXVI	731133	731790	YPR102C	1	-	3.43325	Quartile 1
chrX	122116	122985	YJL158C	1	-	3.41817	Quartile 1
chrXV	722890	724896	YOR204W	1	+	3.41198	Quartile 1
chrXV	110249	110800	YOL109W	1	+	3.3854	Quartile 1
chrIV	217555	218465	YDL136W	1	+	3.37942	Quartile 1
chrV	207523	208498	YER026C	1	-	3.35627	Quartile 1
chrIII	193273	194380	YCR036W	1	+	3.34594	Quartile 1
chrXIV	501031	502969	YNL066W	1	+	3.32998	Quartile 1
chrIV	1016845	1017406	YDR278C	1	-	3.31881	Quartile 1
chrXI	158573	159435	YKL156W	1	+	3.30985	Quartile 1
chrV	67490	68892	YEL046C	1	-	3.30754	Quartile 1
chrX	701930	703104	YJR145C	1	-	3.28567	Quartile 1
chrVII	1012458	1014214	YGR260W	1	+	3.28247	Quartile 1
chrI	139355	141493	YAL005C	1	-	3.28081	Quartile 1
chrXII	780904	781399	YLR325C	1	-	3.27327	Quartile 1
chrII	235215	235828	YBL003C	1	-	3.25956	Quartile 1
chrIV	525400	527290	YDR037W	1	+	3.25321	Quartile 1
chrX	74768	75320	YJL190C	1	-	3.23685	Quartile 1
chrXV	678115	678823	YOR182C	1	-	3.22463	Quartile 1
chrXIV	357380	359030	YNL142W	1	+	3.22158	Quartile 1
chrII	391192	391680	YBR076C-A	1	-	3.20067	Quartile 1
chrXII	1028798	1029999	YLR448W	1	+	3.17144	Quartile 1
chrVII	148162	148991	YGL189C	1	-	3.14927	Quartile 1
chrIII	23559	23991	YCL058W-A	1	+	3.14818	Quartile 1
chrII	332807	334020	YBR048W	1	+	3.11993	Quartile 1
chrXIII	886954	888851	YMR307W	1	+	3.08943	Quartile 1
chrXIII	759785	762056	YMR246W	1	+	3.0483	Quartile 1
chrXIV	493797	495024	YNL069C	1	-	3.0442	Quartile 1
chrVII	476167	478719	YGL009C	1	-	3.0417	Quartile 1
chrX	464294	466224	YJR016C	1	-	3.02917	Quartile 1
chrXIII	458372	459482	YMR096W	1	+	3.02377	Quartile 1
chrX	538756	539342	YJR055W	1	+	3.00687	Quartile 1
chrVI	82540	84065	YFL026W	1	+	2.98883	Quartile 1
chrIV	1329512	1330247	YDR433W	1	+	2.98239	Quartile 1
chrXIV	443203	444359	YNL096C	1	-	2.94053	Quartile 1
chrVI	264171	265404	YFR055W	1	+	2.93796	Quartile 1
chrIV	116274	117007	YDL192W	1	+	2.93181	Quartile 1
chrIII	228040	228575	YCR064C	1	-	2.92143	Quartile 1
chrXIV	61817	62970	YNL302C	1	-	2.90861	Quartile 1
chrIV	334809	336233	YDL066W	1	+	2.90596	Quartile 1
chrVIII	381896	382786	YHR141C	1	-	2.90076	Quartile 1
chrVII	534050	534858	YGR027C	1	-	2.88304	Quartile 1
chrXIV	282316	283181	YNL190W	1	+	2.86728	Quartile 1
chrV	339633	342237	YER091C	1	-	2.85439	Quartile 1
chrIII	57268	58746	YCL037C	1	-	2.837	Quartile 1
chrV	101846	102397	YEL026W	1	+	2.81038	Quartile 1
chrXIII	434739	436010	YMR083W	1	+	2.80463	Quartile 1
chrVIII	120065	121808	YHR007C	1	-	2.80389	Quartile 1
chrV	117162	117573	YEL020W-A	1	+	2.77936	Quartile 1
chrV	235544	237148	YER043C	1	-	2.77422	Quartile 1
chrXII	388566	388833	YLR120W-A	1	+	2.76798	Quartile 1
chrIV	563464	565001	YDR055W	1	+	2.76527	Quartile 1
chrXV	778474	779456	YOR234C	1	-	2.76386	Quartile 1
chrV	295348	298136	YER069W	1	+	2.75906	Quartile 1
chrIX	256123	257097	YIL052C	1	-	2.75549	Quartile 1
chrXII	506093	507709	YLR175W	1	+	2.73614	Quartile 1
chrXIII	222797	223854	YML026C	1	-	2.72635	Quartile 1
chrIV	221518	221821	YDL133C-A	1	-	2.72183	Quartile 1
chrXII	903672	904634	YLR390W-A	1	+	2.68877	Quartile 1
chrV	298881	301812	YER070W	1	+	2.68223	Quartile 1
chrXII	658710	659897	YLR257W	1	+	2.67085	Quartile 1
chrVIII	362071	362977	YHR128W	1	+	2.65752	Quartile 1
chrVIII	241606	241999	YHR072W-A	1	+	2.65016	Quartile 1
chrXII	732486	733970	YLR303W	1	+	2.6481	Quartile 1
chrIX	142884	144178	YIL116W	1	+	2.6432	Quartile 1
chrIV	521777	523135	YDR035W	1	+	2.62504	Quartile 1
chrXIV	517899	518890	YNL055C	1	-	2.62048	Quartile 1
chrIV	1450099	1450875	YDR500C	1	-	2.6139	Quartile 1
chrII	414071	415292	YBR084C-A	1	-	2.61115	Quartile 1
chrIV	308382	309523	YDL082W	1	+	2.58522	Quartile 1
chrVII	1057584	1058755	YGR282C	1	-	2.5844	Quartile 1
chrVII	76840	78031	YGL225W	1	+	2.56302	Quartile 1
chrXIII	550095	551230	YMR142C	1	-	2.54688	Quartile 1
chrX	355990	358089	YJL045W	1	+	2.50327	Quartile 1
chrXI	261082	261860	YKL096W	1	+	2.5017	Quartile 1
chrIV	1013259	1013690	YDR276C	1	-	2.4975	Quartile 1
chrXII	963742	964971	YLR420W	1	+	2.47738	Quartile 1
chrXVI	677142	677739	YPR062W	1	+	2.46884	Quartile 1
chrXII	953217	954253	YLR414C	1	-	2.45763	Quartile 1
chrV	322657	324256	YER081W	1	+	2.44761	Quartile 1
chrXIV	352315	352706	YNL145W	1	+	2.44015	Quartile 1
chrVII	858917	859548	YGR183C	1	-	2.43985	Quartile 1
chrIII	252815	254293	YCR079W	1	+	2.42134	Quartile 1
chrII	162911	164122	YBL030C	1	-	2.41944	Quartile 1
chrIV	1354686	1355585	YDR447C	1	-	2.40691	Quartile 1
chrVIII	462440	463809	YHR179W	1	+	2.38788	Quartile 1
chrXV	487636	489849	YOR087W	1	+	2.37308	Quartile 1
chrVIII	375674	377362	YHR137W	1	+	2.36405	Quartile 1
chrIV	1453121	1454511	YDR502C	1	-	2.35281	Quartile 1
chrII	141211	142066	YBL041W	1	+	2.34903	Quartile 1
chrXVI	648611	650074	YPR041W	1	+	2.33986	Quartile 1
chrVIII	383433	384573	YHR142W	1	+	2.33263	Quartile 1
chrXIV	441361	441706	YNL097W-A	1	+	2.32158	Quartile 1
chrXVI	623486	624338	YPR028W	1	+	2.31761	Quartile 1
chrX	618169	619163	YJR101W	1	+	2.31634	Quartile 1
chrXV	413810	414202	YOR045W	1	+	2.31551	Quartile 1
chrXV	679290	680650	YOR184W	1	+	2.31258	Quartile 1
chrXIII	701723	703452	YMR217W	1	+	2.28626	Quartile 1
chrII	236458	237083	YBL002W	1	+	2.28126	Quartile 1
chrIV	812081	813026	YDR174W	1	+	2.27508	Quartile 1
chrX	629477	633012	YJR109C	1	-	2.27105	Quartile 1
chrXII	867224	868507	YLR372W	1	+	2.27014	Quartile 1
chrXII	1002438	1004205	YLR432W	1	+	2.25895	Quartile 1
chrXII	546055	547780	YLR197W	1	+	2.25885	Quartile 1
chrVI	43494	44468	YFL045C	1	-	2.25455	Quartile 1
chrIX	127590	129648	YIL123W	1	+	2.2457	Quartile 1
chrXVI	810837	812520	YPR138C	1	-	2.24383	Quartile 1
chrXIII	162107	164265	YML056C	1	-	2.22993	Quartile 1
chrXVI	339897	341048	YPL111W	1	+	2.21858	Quartile 1
chrIII	31419	34083	YCL054W	1	+	2.21645	Quartile 1
chrVIII	387196	387681	YHR143W-A	1	+	2.21255	Quartile 1
chrIV	929331	930399	YDR233C	1	-	2.20837	Quartile 1
chrX	620693	622543	YJR103W	1	+	2.20277	Quartile 1
chrIV	914196	914751	YDR224C	1	-	2.19323	Quartile 1
chrXV	580150	581521	YOR136W	1	+	2.19266	Quartile 1
chrXII	94715	95317	YLL025W	1	+	2.19004	Quartile 1
chrIX	325989	328104	YIL014W	1	+	2.18952	Quartile 1
chrV	264795	265832	YER055C	1	-	2.1765	Quartile 1
chrXIV	234327	235820	YNL220W	1	+	2.17381	Quartile 1
chrXV	909295	911681	YOR317W	1	+	2.16842	Quartile 1
chrIV	126685	130115	YDL185W	1	+	2.13362	Quartile 1
chrXIII	228901	229668	YML022W	1	+	2.12531	Quartile 1
chrVII	115947	117663	YGL202W	1	+	2.12099	Quartile 1
chrXV	797622	798500	YOR247W	1	+	2.10875	Quartile 1
chrXVI	370920	373129	YPL093W	1	+	2.10636	Quartile 1
chrXIII	18871	20543	YML126C	1	-	2.10606	Quartile 1
chrIX	212459	214774	YIL078W	1	+	2.09571	Quartile 1
chrIII	64568	65605	YCL031C	1	-	2.09401	Quartile 1
chrXV	159124	159595	YOL086W-A	1	+	2.075	Quartile 1
chrXI	617840	618797	YKR094C	1	-	2.0674	Quartile 1
chrXIII	652546	652939	YMR194C-B	1	-	2.06737	Quartile 1
chrII	449587	450739	YBR104W	1	+	2.06162	Quartile 1
chrXIV	545205	546038	YNL044W	1	+	2.05794	Quartile 1
chrVII	703537	705220	YGR108W	1	+	2.05614	Quartile 1
chrV	260752	261095	YER053C-A	1	-	2.03872	Quartile 1
chrII	376421	378538	YBR069C	1	-	2.0285	Quartile 1
chrV	432431	434132	YER133W	1	+	2.02497	Quartile 1
chrXI	426203	426982	YKL009W	1	+	2.01254	Quartile 1
chrXII	735006	737587	YLR304C	1	-	2.00549	Quartile 1
chrXII	445314	447625	YLR153C	1	-	1.99639	Quartile 1
chrXVI	25010	26167	YPL273W	1	+	1.99183	Quartile 1
chrVII	144764	145380	YGL191W	1	+	1.98726	Quartile 1
chrXVI	445642	450424	YPL058C	1	-	1.98201	Quartile 1
chrVIII	143888	146135	YHR020W	1	+	1.97806	Quartile 1
chrII	490825	491203	YBR126W-A	1	+	1.96732	Quartile 1
chrVII	610503	611635	YGR060W	1	+	1.96655	Quartile 1
chrII	680309	680686	YBR230W-A	1	+	1.96487	Quartile 1
chrVIII	160724	161673	YHR026W	1	+	1.95748	Quartile 1
chrII	290488	291916	YBR025C	1	-	1.95236	Quartile 1
chrXIII	554614	556571	YMR145C	1	-	1.95226	Quartile 1
chrXV	370420	370882	YOR020C	1	-	1.9436	Quartile 1
chrXVI	643794	645358	YPR036W	1	+	1.94212	Quartile 1
chrXII	836204	837401	YLR354C	1	-	1.94156	Quartile 1
chrVIII	554315	556146	YHR216W	1	+	1.93178	Quartile 1
chrX	147064	147775	YJL143W	1	+	1.93065	Quartile 1
chrIII	117291	118398	YCR002C	1	-	1.92923	Quartile 1
chrVIII	499054	499953	YHR200W	1	+	1.92607	Quartile 1
chrIV	32256	33395	YDL236W	1	+	1.91783	Quartile 1
chrIX	433895	434436	YIR041W	1	+	1.91603	Quartile 1
chrXIV	187029	187527	YNL244C	1	-	1.91578	Quartile 1
chrIII	58982	60828	YCL036W	1	+	1.90951	Quartile 1
chrV	302734	303334	YER072W	1	+	1.90034	Quartile 1
chrVII	385148	388826	YGL062W	1	+	1.89533	Quartile 1
chrXIII	424945	426215	YMR079W	1	+	1.89528	Quartile 1
chrVII	405737	406757	YGL050W	1	+	1.88461	Quartile 1
chrVI	95885	97613	YFL021W	1	+	1.87509	Quartile 1
chrXIII	394959	396408	YMR062C	1	-	1.86571	Quartile 1
chrV	122652	123000	YEL017C-A	1	-	1.858	Quartile 1
chrXII	515196	516651	YLR180W	1	+	1.85451	Quartile 1
chrVII	596614	598797	YGR054W	1	+	1.85045	Quartile 1
chrXI	463913	465051	YKR013W	1	+	1.8504	Quartile 1
chrIII	61623	62797	YCL034W	1	+	1.84984	Quartile 1
chrXV	212202	213876	YOL061W	1	+	1.8491	Quartile 1
chrX	32103	33327	YJL213W	1	+	1.84752	Quartile 1
chrIII	206089	206679	YCR043C	1	-	1.84709	Quartile 1
chrVIII	80474	81713	YHL011C	1	-	1.84133	Quartile 1
chrX	56298	58841	YJL200C	1	-	1.8398	Quartile 1
chrXIII	873186	874381	YMR303C	1	-	1.83463	Quartile 1
chrXVI	857499	859878	YPR159W	1	+	1.83454	Quartile 1
chrIII	289527	290043	YCR095W-A	1	+	1.8311	Quartile 1
chrXII	663147	665040	YLR259C	1	-	1.82318	Quartile 1
chrXII	490275	490678	YLR162W-A	1	+	1.81945	Quartile 1
chrII	418689	419198	YBR085C-A	1	-	1.81619	Quartile 1
chrIII	246942	248022	YCR073W-A	1	+	1.81058	Quartile 1
chrXII	402713	404160	YLR130C	1	-	1.80701	Quartile 1
chrXIV	503633	505595	YNL065W	1	+	1.8056	Quartile 1
chrXIV	654569	661405	YNR016C	1	-	1.80205	Quartile 1
chrIV	1151664	1153657	YDR341C	1	-	1.79672	Quartile 1
chrV	335835	336202	YER088W-B	1	+	1.78705	Quartile 1
chrX	555860	557639	YJR064W	1	+	1.78146	Quartile 1
chrV	107176	108123	YEL024W	1	+	1.77312	Quartile 1
chrXVI	875268	876164	YPR165W	1	+	1.76889	Quartile 1
chrIII	263933	264494	YCR087C-A	1	-	1.76769	Quartile 1
chrVII	307405	308668	YGL105W	1	+	1.75855	Quartile 1
chrIV	892750	894012	YDR214W	1	+	1.75836	Quartile 1
chrXV	738280	738766	YOR210W	1	+	1.75661	Quartile 1
chrV	256251	258041	YER052C	1	-	1.75381	Quartile 1
chrXIII	221331	222689	YML027W	1	+	1.75198	Quartile 1
chrVIII	209590	210264	YHR051W	1	+	1.74616	Quartile 1
chrXI	48159	49025	YKL207W	1	+	1.74212	Quartile 1
chrIII	60729	61223	YCL035C	1	-	1.74189	Quartile 1
chrXIV	505735	507209	YNL064C	1	-	1.73584	Quartile 1
chrXI	330137	330588	YKL058W	1	+	1.73337	Quartile 1
chrXIII	668446	669812	YMR203W	1	+	1.73315	Quartile 1
chrXII	410652	412537	YLR134W	1	+	1.71484	Quartile 1
chrXIV	629481	631166	YNR001C	1	-	1.70996	Quartile 1
chrXIV	622881	624756	YNL004W	1	+	1.7091	Quartile 1
chrXVI	100453	101461	YPL237W	1	+	1.70273	Quartile 1
chrIII	118597	119273	YCR003W	1	+	1.69851	Quartile 1
chrXII	166395	167265	YLR009W	1	+	1.6978	Quartile 1
chrXIV	574375	575555	YNL032W	1	+	1.6783	Quartile 1
chrVIII	282492	283344	YHR089C	1	-	1.67709	Quartile 1
chrII	602535	603612	YBR187W	1	+	1.67315	Quartile 1
chrII	530701	532218	YBR143C	1	-	1.67097	Quartile 1
chrII	563048	564703	YBR162C	1	-	1.66836	Quartile 1
chrXII	990737	992863	YLR429W	1	+	1.66294	Quartile 1
chrV	172073	172659	YER009W	1	+	1.66275	Quartile 1
chrXVI	592146	593168	YPR016C	1	-	1.65362	Quartile 1
chrXI	107218	108721	YKL181W	1	+	1.63926	Quartile 1
chrIII	111860	112562	YCL001W	1	+	1.63803	Quartile 1
chrX	435125	436046	YJL001W	1	+	1.63575	Quartile 1
chrVIII	484796	486280	YHR190W	1	+	1.63223	Quartile 1
chrXII	797397	799689	YLR335W	1	+	1.63216	Quartile 1
chrV	462547	462944	YER146W	1	+	1.6293	Quartile 1
chrII	143824	145782	YBL039C	1	-	1.62778	Quartile 1
chrVII	998291	999189	YGR253C	1	-	1.62658	Quartile 1
chrXV	268136	269806	YOL030W	1	+	1.62353	Quartile 1
chrXI	525129	525596	YKR047W	1	+	1.61753	Quartile 1
chrXIV	559744	560569	YNL036W	1	+	1.61354	Quartile 1
chrV	222575	223221	YER035W	1	+	1.61192	Quartile 1
chrXVI	138637	139483	YPL218W	1	+	1.61115	Quartile 1
chrIV	1012204	1013151	YDR275W	1	+	1.60568	Quartile 1
chrII	452614	453354	YBR106W	1	+	1.60465	Quartile 1
chrII	24016	24922	YBL102W	1	+	1.60414	Quartile 1
chrXIV	586388	586877	YNL024C-A	1	-	1.60287	Quartile 1
chrXV	797940	798500	YOR248W	1	+	1.5971	Quartile 1
chrIII	191679	193037	YCR035C	1	-	1.59591	Quartile 1
chrXII	399616	402597	YLR129W	1	+	1.59569	Quartile 1
chrIV	887157	888993	YDR212W	1	+	1.59547	Quartile 1
chrXV	58713	60133	YOL140W	1	+	1.59531	Quartile 1
chrXV	447340	448437	YOR065W	1	+	1.59343	Quartile 1
chrIX	378461	379847	YIR012W	1	+	1.59334	Quartile 1
chrVI	56276	57921	YFL037W	1	+	1.59182	Quartile 1
chrV	465199	466204	YER148W	1	+	1.58463	Quartile 1
chrXII	341777	342945	YLR100W	1	+	1.58338	Quartile 1
chrXI	36560	38200	YKL211C	1	-	1.5774	Quartile 1
chrIX	139637	140595	YIL118W	1	+	1.57435	Quartile 1
chrIII	263333	264019	YCR086W	1	+	1.5667	Quartile 1
chrXV	307885	309146	YOL010W	1	+	1.56215	Quartile 1
chrVIII	117775	119553	YHR006W	1	+	1.55887	Quartile 1
chrVII	226362	227655	YGL148W	1	+	1.55877	Quartile 1
chrVII	649467	650717	YGR086C	1	-	1.55598	Quartile 1
chrIII	240023	240570	YCR071C	1	-	1.55408	Quartile 1
chrXII	257848	259446	YLR058C	1	-	1.55283	Quartile 1
chrXVI	503441	504343	YPL024W	1	+	1.54865	Quartile 1
chrXVI	104805	105496	YPL234C	1	-	1.54435	Quartile 1
chrV	194218	194597	YER019C-A	1	-	1.53853	Quartile 1
chrXII	88570	91434	YLL026W	1	+	1.53434	Quartile 1
chrVIII	423713	424597	YHR163W	1	+	1.53167	Quartile 1
chrIV	78387	79207	YDL212W	1	+	1.52123	Quartile 1
chrXIII	712294	713801	YMR220W	1	+	1.51276	Quartile 1
chrXV	832766	834274	YOR272W	1	+	1.51228	Quartile 1
chrXII	371500	373060	YLR113W	1	+	1.51042	Quartile 1
chrIII	39646	40776	YCL049C	1	-	1.5099	Quartile 1
chrX	150864	151689	YJL140W	1	+	1.50844	Quartile 1
chrXII	951074	953319	YLR413W	1	+	1.50747	Quartile 1
chrII	43257	44192	YBL095W	1	+	1.50584	Quartile 1
chrXVI	911224	911904	YPR187W	1	+	1.50339	Quartile 1
chrIX	350275	350607	YIL002W-A	1	+	1.50327	Quartile 1
chrX	94983	96121	YJL174W	1	+	1.50243	Quartile 1
chrXII	640262	641153	YLR250W	1	+	1.50082	Quartile 1
chrXVI	732276	733337	YPR103W	1	+	1.49795	Quartile 1
chrIX	419531	420774	YIR034C	1	-	1.49635	Quartile 1
chrVII	73328	73788	YGL226W	1	+	1.49576	Quartile 1
chrXII	871659	872821	YLR375W	1	+	1.49319	Quartile 1
chrVIII	51013	53179	YHL027W	1	+	1.49007	Quartile 1
chrIV	305107	306660	YDL084W	1	+	1.48428	Quartile 1
chrIII	24756	27031	YCL057W	1	+	1.4809	Quartile 1
chrXII	576702	577965	YLR220W	1	+	1.48079	Quartile 1
chrIII	170696	172510	YCR028C	1	-	1.47824	Quartile 1
chrIV	199958	201682	YDL143W	1	+	1.47595	Quartile 1
chrXIII	291029	295093	YMR012W	1	+	1.47414	Quartile 1
chrXV	760699	761291	YOR224C	1	-	1.47355	Quartile 1
chrIX	339328	341649	YIL009W	1	+	1.46778	Quartile 1
chrXVI	577414	581239	YPR010C	1	-	1.46624	Quartile 1
chrXIII	664636	665652	YMR200W	1	+	1.46539	Quartile 1
chrIV	1229165	1229625	YDR378C	1	-	1.46321	Quartile 1
chrIII	128420	130492	YCR008W	1	+	1.45983	Quartile 1
chrXIV	167108	167817	YNL255C	1	-	1.45877	Quartile 1
chrIV	461804	462617	YDR007W	1	+	1.45595	Quartile 1
chrVI	153353	154384	YFR004W	1	+	1.4549	Quartile 1
chrVII	888767	889705	YGR195W	1	+	1.45354	Quartile 1
chrIV	1480384	1481034	YDR519W	1	+	1.45266	Quartile 1
chrIII	144586	147719	YCR017C	1	-	1.45185	Quartile 1
chrXI	39113	42338	YKL210W	1	+	1.45006	Quartile 1
chrVII	1048605	1050057	YGR279C	1	-	1.45001	Quartile 1
chrX	518581	519263	YJR044C	1	-	1.4456	Quartile 1
chrXII	280932	281738	YLR073C	1	-	1.44469	Quartile 1
chrV	453414	455141	YER141W	1	+	1.43726	Quartile 1
chrII	304744	305999	YBR034C	1	-	1.43488	Quartile 1
chrXIII	38115	39964	YML116W	1	+	1.434	Quartile 1
chrXIII	878725	879194	YMR304C-A	1	-	1.43047	Quartile 1
chrXVI	150581	151458	YPL213W	1	+	1.42795	Quartile 1
chrXIV	359559	360746	YNL141W	1	+	1.42747	Quartile 1
chrIX	97339	98457	YIL134W	1	+	1.42709	Quartile 1
chrXIII	557380	558574	YMR146C	1	-	1.42516	Quartile 1
chrXI	520777	521745	YKR043C	1	-	1.42471	Quartile 1
chrXV	255305	256172	YOL038W	1	+	1.42468	Quartile 1
chrXIV	58127	58898	YNL306W	1	+	1.42365	Quartile 1
chrXV	850257	850837	YOR286W	1	+	1.42134	Quartile 1
chrXIV	557798	559110	YNL037C	1	-	1.42014	Quartile 1
chrXV	552097	552925	YOR122C	1	-	1.41723	Quartile 1
chrIV	232590	234062	YDL128W	1	+	1.41465	Quartile 1
chrII	547392	548360	YBR153W	1	+	1.41266	Quartile 1
chrII	776533	777952	YBR287W	1	+	1.40981	Quartile 1
chrX	189698	190358	YJL122W	1	+	1.40911	Quartile 1
chrII	491097	492866	YBR127C	1	-	1.40848	Quartile 1
chrVIII	393507	394283	YHR148W	1	+	1.40626	Quartile 1
chrIII	167242	168095	YCR027C	1	-	1.40559	Quartile 1
chrIV	301403	302320	YDL086W	1	+	1.40518	Quartile 1
chrXV	960876	966142	YOR341W	1	+	1.40424	Quartile 1
chrXVI	610379	612924	YPR024W	1	+	1.40235	Quartile 1
chrV	337885	339586	YER090W	1	+	1.40149	Quartile 1
chrIV	1020639	1021768	YDR280W	1	+	1.40043	Quartile 1
chrVII	880295	882408	YGR191W	1	+	1.39997	Quartile 1
chrXIII	160116	162110	YML057W	1	+	1.39939	Quartile 1
chrXII	559459	560646	YLR208W	1	+	1.39725	Quartile 1
chrXI	220284	220998	YKL117W	1	+	1.39567	Quartile 1
chrXV	472687	473424	YOR078W	1	+	1.39224	Quartile 1
chrXVI	665508	666015	YPR052C	1	-	1.3819	Quartile 1
chrXV	827927	830680	YOR270C	1	-	1.3806	Quartile 1
chrIII	248957	249280	YCR075W-A	1	+	1.38032	Quartile 1
chrXVI	465877	466483	YPL047W	1	+	1.38019	Quartile 1
chrXIV	416730	417356	YNL111C	1	-	1.37931	Quartile 1
chrIV	993122	994140	YDR262W	1	+	1.37741	Quartile 1
chrII	343045	344374	YBR054W	1	+	1.37429	Quartile 1
chrXIV	332518	334960	YNL161W	1	+	1.36792	Quartile 1
chrXVI	919318	920672	YPR191W	1	+	1.36357	Quartile 1
chrX	407522	409289	YJL014W	1	+	1.36305	Quartile 1
chrX	227293	227942	YJL104W	1	+	1.36245	Quartile 1
chrIV	399303	400782	YDL029W	1	+	1.36056	Quartile 1
chrIV	1344365	1345198	YDR441C	1	-	1.35997	Quartile 1
chrIII	92639	94371	YCL017C	1	-	1.35945	Quartile 1
chrIV	1108668	1109954	YDR321W	1	+	1.35906	Quartile 1
chrIV	784839	786284	YDR165W	1	+	1.35507	Quartile 1
chrXV	742793	744332	YOR212W	1	+	1.35388	Quartile 1
chrIII	288104	289300	YCR095C	1	-	1.35374	Quartile 1
chrVII	472813	474385	YGL012W	1	+	1.35368	Quartile 1
chrVII	695381	697389	YGR103W	1	+	1.35339	Quartile 1
chrVII	672168	675587	YGR094W	1	+	1.35273	Quartile 1
chrXVI	153460	154203	YPL211W	1	+	1.35175	Quartile 1
chrII	443759	444746	YBR101C	1	-	1.34938	Quartile 1
chrVIII	371735	372682	YHR134W	1	+	1.34889	Quartile 1
chrXVI	646337	647086	YPR037C	1	-	1.3486	Quartile 1
chrXVI	745628	746854	YPR110C	1	-	1.34528	Quartile 1
chrVIII	26204	27960	YHL036W	1	+	1.34126	Quartile 1
chrXII	708128	708430	YLR285C-A	1	-	1.3402	Quartile 1
chrIII	26889	27383	YCL056C	1	-	1.33894	Quartile 1
chrVII	506948	508084	YGR007W	1	+	1.33889	Quartile 1
chrXVI	878655	880217	YPR169W	1	+	1.33696	Quartile 1
chrIV	363916	364891	YDL051W	1	+	1.33609	Quartile 1
chrVII	560554	561501	YGR038W	1	+	1.3331	Quartile 1
chrXIV	485544	486561	YNL075W	1	+	1.33229	Quartile 1
chrXVI	125977	126576	YPL225W	1	+	1.32901	Quartile 1
chrIII	260189	262498	YCR084C	1	-	1.32863	Quartile 1
chrIV	946719	948570	YDR242W	1	+	1.32828	Quartile 1
chrV	474992	476288	YER154W	1	+	1.32509	Quartile 1
chrVIII	189014	189877	YHR041C	1	-	1.31884	Quartile 1
chrXIII	746270	747810	YMR238W	1	+	1.31747	Quartile 1
chrVII	440016	440602	YGL029W	1	+	1.31735	Quartile 1
chrIV	1228543	1229061	YDR377W	1	+	1.31566	Quartile 1
chrXIV	507663	508767	YNL063W	1	+	1.31548	Quartile 1
chrXVI	451851	453157	YPL057C	1	-	1.31547	Quartile 1
chrX	585026	585471	YJR085C	1	-	1.31223	Quartile 1
chrVIII	54800	55948	YHL025W	1	+	1.31201	Quartile 1
chrIV	927421	929268	YDR232W	1	+	1.31098	Quartile 1
chrX	106373	106865	YJL166W	1	+	1.30782	Quartile 1
chrIV	1037153	1038237	YDR288W	1	+	1.30474	Quartile 1
chrXIII	164759	165376	YML055W	1	+	1.30288	Quartile 1
chrIII	143606	144664	YCR016W	1	+	1.30021	Quartile 1
chrVII	321731	323333	YGL097W	1	+	1.29999	Quartile 1
chrXIV	378719	379428	YNL131W	1	+	1.29985	Quartile 1
chrXIV	493306	493691	YNL070W	1	+	1.29965	Quartile 1
chrXVI	228220	228926	YPL170W	1	+	1.29948	Quartile 1
chrXII	165367	166175	YLR008C	1	-	1.29835	Quartile 1
chrVIII	210813	212107	YHR052W	1	+	1.29628	Quartile 1
chrIV	1111798	1112320	YDR322C-A	1	-	1.29586	Quartile 1
chrXIII	910909	912223	YMR318C	1	-	1.29562	Quartile 1
chrXII	993375	1000216	YLR430W	1	+	1.29408	Quartile 1
chrXIV	665294	667354	YNR019W	1	+	1.29368	Quartile 1
chrX	181319	181793	YJL127C-B	1	-	1.29325	Quartile 1
chrII	113653	115388	YBL056W	1	+	1.29096	Quartile 1
chrIII	110649	111715	YCL002C	1	-	1.28942	Quartile 1
chrXIII	854766	855379	YMR292W	1	+	1.28905	Quartile 1
chrXII	929775	931038	YLR405W	1	+	1.28655	Quartile 1
chrII	395266	398304	YBR079C	1	-	1.28536	Quartile 1
chrXV	977083	978196	YOR344C	1	-	1.28089	Quartile 1
chrXVI	280452	281027	YPL144W	1	+	1.2805	Quartile 1
chrII	704550	705446	YBR242W	1	+	1.27771	Quartile 1
chrXII	127505	129073	YLL011W	1	+	1.27606	Quartile 1
chrXVI	637280	639031	YPR033C	1	-	1.27307	Quartile 1
chrXI	341205	342416	YKL051W	1	+	1.26999	Quartile 1
chrXVI	375465	377060	YPL091W	1	+	1.26935	Quartile 1
chrXII	84667	86719	YLL028W	1	+	1.26689	Quartile 1
chrXII	909531	910011	YLR395C	1	-	1.26491	Quartile 1
chrIV	1202106	1202542	YDR363W-A	1	+	1.26472	Quartile 1
chrIX	312838	313993	YIL021W	1	+	1.26417	Quartile 1
chrII	723217	723718	YBR253W	1	+	1.26343	Quartile 1
chrXIV	185433	186474	YNL246W	1	+	1.26265	Quartile 1
chrXV	592985	594244	YOR142W	1	+	1.26182	Quartile 1
chrXIII	178382	179820	YML048W	1	+	1.26174	Quartile 1
chrXV	67402	68845	YOL136C	1	-	1.26168	Quartile 1
chrVII	808535	809492	YGR161C	1	-	1.26129	Quartile 1
chrXIII	902744	903960	YMR315W	1	+	1.2598	Quartile 1
chrXI	435479	436827	YKL004W	1	+	1.25972	Quartile 1
chrXV	503401	504404	YOR095C	1	-	1.25861	Quartile 1
chrII	559971	561066	YBR160W	1	+	1.25789	Quartile 1
chrIII	218199	220144	YCR054C	1	-	1.25765	Quartile 1
chrV	413212	414220	YER126C	1	-	1.25751	Quartile 1
chrXVI	639468	641200	YPR034W	1	+	1.25735	Quartile 1
chrXII	231602	232047	YLR043C	1	-	1.25714	Quartile 1
chrXVI	664930	665605	YPR051W	1	+	1.25629	Quartile 1
chrVII	93756	94582	YGL210W	1	+	1.25579	Quartile 1
chrXV	333545	334498	YOR004W	1	+	1.25432	Quartile 1
chrXV	441410	442760	YOR061W	1	+	1.25279	Quartile 1
chrXIV	24018	27286	YNL327W	1	+	1.25236	Quartile 1
chrX	158138	159493	YJL134W	1	+	1.25184	Quartile 1
chrXI	98582	99785	YKL183W	1	+	1.25141	Quartile 1
chrXI	174160	175754	YKL145W	1	+	1.25103	Quartile 1
chrII	782572	783665	YBR290W	1	+	1.25094	Quartile 1
chrXI	118750	120400	YKL175W	1	+	1.25079	Quartile 1
chrIV	38464	38828	YDL232W	1	+	1.24978	Quartile 1
chrXV	83781	85322	YOL125W	1	+	1.24857	Quartile 1
chrVII	191110	191963	YGL166W	1	+	1.24749	Quartile 1
chrXI	144336	145523	YKL163W	1	+	1.24673	Quartile 1
chrXII	828669	829488	YLR350W	1	+	1.245	Quartile 1
chrXIV	668340	669743	YNR021W	1	+	1.24358	Quartile 1
chrXVI	218578	220213	YPL175W	1	+	1.24309	Quartile 1
chrV	251669	253748	YER049W	1	+	1.24153	Quartile 1
chrVII	249839	252928	YGL137W	1	+	1.23815	Quartile 1
chrIII	238924	240122	YCR069W	1	+	1.23588	Quartile 1
chrIV	1294648	1295541	YDR412W	1	+	1.23509	Quartile 1
chrXV	481973	483194	YOR085W	1	+	1.23449	Quartile 1
chrXVI	673697	674780	YPR058W	1	+	1.23168	Quartile 1
chrX	689361	690604	YJR139C	1	-	1.23111	Quartile 1
chrIV	301632	302190	YDL086C-A	1	-	1.22891	Quartile 1
chrII	584674	586182	YBR177C	1	-	1.22818	Quartile 1
chrXIV	379454	380859	YNL130C	1	-	1.22498	Quartile 1
chrIV	1491035	1492500	YDR527W	1	+	1.22475	Quartile 1
chrIV	1167041	1168756	YDR346C	1	-	1.22301	Quartile 1
chrVII	1024904	1025846	YGR267C	1	-	1.22196	Quartile 1
chrVIII	232074	233440	YHR068W	1	+	1.22187	Quartile 1
chrIV	236090	238712	YDL126C	1	-	1.22138	Quartile 1
chrXIII	453978	455657	YMR093W	1	+	1.22084	Quartile 1
chrXIII	809447	810814	YMR272C	1	-	1.21863	Quartile 1
chrVII	548172	554047	YGR032W	1	+	1.21839	Quartile 1
chrXV	649277	651828	YOR168W	1	+	1.21789	Quartile 1
chrVII	832393	833336	YGR167W	1	+	1.21788	Quartile 1
chrXV	185411	185759	YOL077W-A	1	+	1.21755	Quartile 1
chrII	658581	662385	YBR218C	1	-	1.21693	Quartile 1
chrXV	380982	382924	YOR027W	1	+	1.21272	Quartile 1
chrXIV	517186	517992	YNL056W	1	+	1.21137	Quartile 1
chrII	371978	372790	YBR067C	1	-	1.20741	Quartile 1
chrVIII	190497	192777	YHR042W	1	+	1.20589	Quartile 1
chrXII	552240	552758	YLR204W	1	+	1.20426	Quartile 1
chrVI	213250	216465	YFR030W	1	+	1.204	Quartile 1
chrXVI	582223	582787	YPR010C-A	1	-	1.20341	Quartile 1
chrIX	335550	336232	YIL009C-A	1	-	1.20223	Quartile 1
chrIX	210824	212034	YIL079C	1	-	1.20188	Quartile 1
chrXII	194387	195299	YLR025W	1	+	1.20021	Quartile 1
chrXIV	602850	604347	YNL016W	1	+	1.20016	Quartile 1
chrII	548261	549105	YBR154C	1	-	1.19996	Quartile 1
chrII	736218	737798	YBR263W	1	+	1.19786	Quartile 1
chrVII	122591	123332	YGL200C	1	-	1.19766	Quartile 1
chrIII	17253	18702	YCL063W	1	+	1.19594	Quartile 1
chrIII	33979	35429	YCL052C	1	-	1.19473	Quartile 1
chrIV	156295	158052	YDL170W	1	+	1.19201	Quartile 1
chrIV	159554	160900	YDL168W	1	+	1.19114	Quartile 1
chrXIII	795758	796536	YMR264W	1	+	1.19089	Quartile 1
chrXIV	437567	438433	YNL100W	1	+	1.18972	Quartile 1
chrXIII	250341	251119	YML009W-B	1	+	1.18968	Quartile 1
chrXV	77533	78251	YOL129W	1	+	1.18875	Quartile 1
chrIV	240216	241268	YDL124W	1	+	1.18623	Quartile 1
chrXIII	54744	55310	YML108W	1	+	1.18322	Quartile 1
chrIV	99509	100501	YDL201W	1	+	1.18286	Quartile 1
chrXVI	208060	210020	YPL179W	1	+	1.18133	Quartile 1
chrXI	232143	233898	YKL109W	1	+	1.18096	Quartile 1
chrVII	591259	592049	YGR049W	1	+	1.17973	Quartile 1
chrXV	1011079	1012909	YOR359W	1	+	1.17895	Quartile 1
chrXIII	741335	742764	YMR235C	1	-	1.17864	Quartile 1
chrXII	790635	791995	YLR332W	1	+	1.1764	Quartile 1
chrIX	160825	163054	YIL108W	1	+	1.1753	Quartile 1
chrXIII	267080	267880	YML001W	1	+	1.1729	Quartile 1
chrIX	382581	383500	YIR016W	1	+	1.17264	Quartile 1
chrIX	342470	342964	YIL008W	1	+	1.17244	Quartile 1
chrXIV	215910	217146	YNL231C	1	-	1.17141	Quartile 1
chrVIII	99139	100501	YHL004W	1	+	1.16963	Quartile 1
chrIV	1267413	1269496	YDR398W	1	+	1.16945	Quartile 1
chrXIII	537797	538698	YMR134W	1	+	1.16861	Quartile 1
chrVI	252474	253408	YFR052W	1	+	1.16687	Quartile 1
chrVIII	509290	511992	YHR205W	1	+	1.16646	Quartile 1
chrV	90223	94007	YEL031W	1	+	1.16586	Quartile 1
chrXIII	103843	104212	YML081C-A	1	-	1.16544	Quartile 1
chrXI	611484	612337	YKR091W	1	+	1.16494	Quartile 1
chrXII	499446	500299	YLR168C	1	-	1.16474	Quartile 1
chrIV	808276	810531	YDR172W	1	+	1.16442	Quartile 1
chrII	125051	126186	YBL050W	1	+	1.15949	Quartile 1
chrII	741282	741718	YBR268W	1	+	1.15528	Quartile 1
chrXIII	251135	251555	YML009C	1	-	1.15118	Quartile 1
chrV	144261	145503	YEL006W	1	+	1.15092	Quartile 1
chrVIII	372594	374424	YHR135C	1	-	1.1492	Quartile 1
chrXII	586343	587673	YLR224W	1	+	1.14826	Quartile 1
chrX	192465	193624	YJL117W	1	+	1.14798	Quartile 1
chrXIV	510502	512526	YNL061W	1	+	1.14643	Quartile 1
chrII	768804	770557	YBR283C	1	-	1.14624	Quartile 1
chrVI	130208	131188	YFL005W	1	+	1.14622	Quartile 1
chrX	438838	440735	YJR002W	1	+	1.14505	Quartile 1
chrIV	1222693	1223431	YDR373W	1	+	1.1439	Quartile 1
chrXIII	684446	685901	YMR208W	1	+	1.1433	Quartile 1
chrXII	964870	965588	YLR421C	1	-	1.14295	Quartile 1
chrXIII	318654	319290	YMR022W	1	+	1.14137	Quartile 1
chrVII	458077	459100	YGL019W	1	+	1.14068	Quartile 1
chrXII	707333	708310	YLR285W	1	+	1.14043	Quartile 1
chrXII	66524	67068	YLL037W	1	+	1.14012	Quartile 1
chrV	571099	571745	YER189W	1	+	1.13976	Quartile 1
chrXVI	88436	90394	YPL243W	1	+	1.13934	Quartile 1
chrIII	27907	29044	YCL055W	1	+	1.13912	Quartile 1
chrIV	1494474	1495984	YDR528W	1	+	1.1381	Quartile 1
chrIV	139498	141194	YDL178W	1	+	1.13707	Quartile 1
chrXIV	289365	291999	YNL186W	1	+	1.13532	Quartile 1
chrV	192744	194317	YER019W	1	+	1.13373	Quartile 1
chrXI	590318	591569	YKR080W	1	+	1.13262	Quartile 1
chrXV	60269	61078	YOL139C	1	-	1.13053	Quartile 1
chrXV	946079	949220	YOR335C	1	-	1.13009	Quartile 1
chrXV	786955	788747	YOR241W	1	+	1.1299	Quartile 1
chrIV	1385113	1385421	YDR461W	1	+	1.12979	Quartile 1
chrVII	82327	82918	YGL220W	1	+	1.12871	Quartile 1
chrXI	615635	617589	YKR093W	1	+	1.12867	Quartile 1
chrII	578332	579100	YBR171W	1	+	1.12859	Quartile 1
chrV	116955	117460	YEL020C-B	1	-	1.12559	Quartile 1
chrVIII	519408	520389	YHR209W	1	+	1.12384	Quartile 1
chrXII	81350	83809	YLL029W	1	+	1.12325	Quartile 1
chrVIII	134515	136623	YHR015W	1	+	1.12105	Quartile 1
chrXIV	214880	215906	YNL232W	1	+	1.11954	Quartile 1
chrIV	1250147	1251750	YDR388W	1	+	1.11949	Quartile 1
chrII	111403	112826	YBL058W	1	+	1.11869	Quartile 1
chrVIII	333055	334449	YHR111W	1	+	1.11611	Quartile 1
chrX	431367	432220	YJL004C	1	-	1.1157	Quartile 1
chrXI	42263	46318	YKL209C	1	-	1.11457	Quartile 1
chrIII	43564	44453	YCL047C	1	-	1.11456	Quartile 1
chrVII	374235	374857	YGL070C	1	-	1.11448	Quartile 1
chrXII	1014442	1015585	YLR439W	1	+	1.11426	Quartile 1
chrXII	1006308	1007150	YLR435W	1	+	1.11364	Quartile 1
chrIX	257717	258332	YIL051C	1	-	1.11321	Quartile 1
chrV	128742	130674	YEL013W	1	+	1.11314	Quartile 1
chrIII	109043	110738	YCL004W	1	+	1.1125	Quartile 1
chrXIV	390035	392239	YNL125C	1	-	1.11205	Quartile 1
chrVIII	129457	130601	YHR012W	1	+	1.11163	Quartile 1
chrIV	149088	155678	YDL171C	1	-	1.11111	Quartile 1
chrIII	96183	101309	YCL014W	1	+	1.111	Quartile 1
chrXVI	834529	835358	YPR154W	1	+	1.10788	Quartile 1
chrXI	34418	36582	YKL212W	1	+	1.10773	Quartile 1
chrIII	37726	38861	YCL050C	1	-	1.10649	Quartile 1
chrVIII	161594	164755	YHR027C	1	-	1.10646	Quartile 1
chrVII	575369	576624	YGR040W	1	+	1.10571	Quartile 1
chrXIV	366710	368464	YNL138W	1	+	1.10553	Quartile 1
chrXI	166301	167573	YKL150W	1	+	1.10548	Quartile 1
chrVII	763623	765660	YGR138C	1	-	1.10469	Quartile 1
chrIV	1403214	1404308	YDR472W	1	+	1.10417	Quartile 1
chrII	625729	628470	YBR202W	1	+	1.10392	Quartile 1
chrVIII	267512	268235	YHR081W	1	+	1.10266	Quartile 1
chrXVI	271255	272238	YPL149W	1	+	1.10248	Quartile 1
chrXIII	280376	282685	YMR008C	1	-	1.102	Quartile 1
chrVII	810187	810719	YGR161W-C	1	+	1.09966	Quartile 1
chrXIII	26861	28020	YML121W	1	+	1.09949	Quartile 1
chrXVI	534978	535738	YPL010W	1	+	1.09891	Quartile 1
chrII	92369	93538	YBL068W	1	+	1.09813	Quartile 1
chrXV	511745	513103	YOR099W	1	+	1.09688	Quartile 1
chrXI	75787	77165	YKL195W	1	+	1.0959	Quartile 1
chrI	74864	76189	YAL036C	1	-	1.09321	Quartile 1
chrXVI	69424	71021	YPL254W	1	+	1.09305	Quartile 1
chrXVI	199014	199514	YPL183W-A	1	+	1.09245	Quartile 1
chrIV	690968	691452	YDR119W-A	1	+	1.09217	Quartile 1
chrVIII	197223	198345	YHR046C	1	-	1.09136	Quartile 1
chrIV	848524	850288	YDR195W	1	+	1.09083	Quartile 1
chrXII	224773	225227	YLR038C	1	-	1.09019	Quartile 1
chrIV	779010	780306	YDR161W	1	+	1.08917	Quartile 1
chrIV	148149	149185	YDL173W	1	+	1.08866	Quartile 1
chrIV	372206	372654	YDL045W-A	1	+	1.08853	Quartile 1
chrVII	643030	643810	YGR081C	1	-	1.08851	Quartile 1
chrXV	65556	67330	YOL137W	1	+	1.0884	Quartile 1
chrXII	121303	121800	YLL014W	1	+	1.08527	Quartile 1
chrXVI	335902	336563	YPL114W	1	+	1.08186	Quartile 1
chrVIII	138679	139929	YHR017W	1	+	1.08154	Quartile 1
chrXVI	802285	804220	YPR137W	1	+	1.08143	Quartile 1
chrXVI	529625	533517	YPL012W	1	+	1.08125	Quartile 1
chrXIII	300692	302537	YMR015C	1	-	1.08118	Quartile 1
chrX	80123	82030	YJL186W	1	+	1.08091	Quartile 1
chrII	256990	258005	YBR011C	1	-	1.08091	Quartile 1
chrVII	643996	644743	YGR082W	1	+	1.08046	Quartile 1
chrXVI	278217	279790	YPL145C	1	-	1.0797	Quartile 1
chrVI	93390	95069	YFL022C	1	-	1.07892	Quartile 1
chrXII	184109	184938	YLR022C	1	-	1.07826	Quartile 1
chrVIII	21726	23609	YHL039W	1	+	1.07734	Quartile 1
chrI	124791	126860	YAL016W	1	+	1.07588	Quartile 1
chrVII	393923	394725	YGL058W	1	+	1.07506	Quartile 1
chrII	308892	310354	YBR036C	1	-	1.07162	Quartile 1
chrIX	410718	411894	YIR029W	1	+	1.07144	Quartile 1
chrXV	1076736	1078054	YOR390W	1	+	1.07128	Quartile 1
chrXVI	43073	44394	YPL264C	1	-	1.07073	Quartile 1
chrX	190296	191113	YJL121C	1	-	1.07064	Quartile 1
chrXIV	700495	701686	YNR041C	1	-	1.06913	Quartile 1
chrVII	167253	170662	YGL178W	1	+	1.06892	Quartile 1
chrXVI	305236	306235	YPL129W	1	+	1.0689	Quartile 1
chrIV	682137	682628	YDR115W	1	+	1.06848	Quartile 1
chrX	295197	298923	YJL076W	1	+	1.06714	Quartile 1
chrVII	843806	845132	YGR173W	1	+	1.06596	Quartile 1
chrXVI	85546	87007	YPL245W	1	+	1.06582	Quartile 1
chrXIII	383231	386088	YMR054W	1	+	1.06567	Quartile 1
chrXV	408378	409817	YOR042W	1	+	1.06532	Quartile 1
chrXIII	622119	623268	YMR180C	1	-	1.06227	Quartile 1
chrXII	538564	539638	YLR192C	1	-	1.06165	Quartile 1
chrIV	1146272	1147245	YDR337W	1	+	1.06085	Quartile 1
chrIV	1055157	1056001	YDR296W	1	+	1.06073	Quartile 1
chrV	404762	406434	YER123W	1	+	1.06054	Quartile 1
chrVIII	187896	189103	YHR040W	1	+	1.0594	Quartile 1
chrIV	1150785	1151304	YDR340W	1	+	1.05847	Quartile 1
chrIV	655577	657501	YDR101C	1	-	1.05658	Quartile 1
chrIII	52595	54935	YCL039W	1	+	1.05559	Quartile 1
chrIV	33279	34029	YDL235C	1	-	1.05549	Quartile 1
chrXVI	254710	255865	YPL157W	1	+	1.05426	Quartile 1
chrXIII	234648	236080	YML018C	1	-	1.05414	Quartile 1
chrXII	177590	178701	YLR017W	1	+	1.05395	Quartile 1
chrIX	241885	242761	YIL064W	1	+	1.05337	Quartile 1
chrVIII	339999	341486	YHR115C	1	-	1.05287	Quartile 1
chrXV	502700	503510	YOR094W	1	+	1.05229	Quartile 1
chrXVI	444521	445180	YPL059W	1	+	1.05093	Quartile 1
chrVII	1050707	1051753	YGR280C	1	-	1.05072	Quartile 1
chrXII	320659	322185	YLR090W	1	+	1.04899	Quartile 1
chrX	452372	453662	YJR008W	1	+	1.04828	Quartile 1
chrVII	278764	280545	YGL122C	1	-	1.04687	Quartile 1
chrIV	1498174	1499410	YDR531W	1	+	1.04606	Quartile 1
chrXVI	191381	192752	YPL188W	1	+	1.04523	Quartile 1
chrVII	788976	790488	YGR149W	1	+	1.04483	Quartile 1
chrXVI	771584	773214	YPR119W	1	+	1.04402	Quartile 1
chrXV	1045133	1045465	YOR376W-A	1	+	1.04339	Quartile 1
chrIX	216630	217673	YIL076W	1	+	1.04332	Quartile 1
chrX	456170	457894	YJR010W	1	+	1.04323	Quartile 1
chrXV	445927	446781	YOR064C	1	-	1.04305	Quartile 1
chrXV	288784	290768	YOL019W	1	+	1.04257	Quartile 1
chrIII	101196	101841	YCL012C	1	-	1.04084	Quartile 1
chrVII	953928	954704	YGR232W	1	+	1.04075	Quartile 1
chrIII	247881	248850	YCR075C	1	-	1.04066	Quartile 1
chrXVI	326542	327762	YPL118W	1	+	1.0395	Quartile 1
chrII	172499	174708	YBL024W	1	+	1.0381	Quartile 1
chrX	209807	211665	YJL110C	1	-	1.03694	Quartile 1
chrXIII	337744	339431	YMR033W	1	+	1.0366	Quartile 1
chrXII	386350	388322	YLR120C	1	-	1.03646	Quartile 1
chrXV	438849	440301	YOR059C	1	-	1.03599	Quartile 1
chrVI	114941	115770	YFL010C	1	-	1.03548	Quartile 1
chrIV	1418434	1420296	YDR481C	1	-	1.03269	Quartile 1
chrIV	67895	68725	YDL217C	1	-	1.03141	Quartile 1
chrIV	465879	470596	YDR011W	1	+	1.03123	Quartile 1
chrVII	299944	301535	YGL111W	1	+	1.03017	Quartile 1
chrXV	87797	89586	YOL123W	1	+	1.02967	Quartile 1
chrIV	765672	766569	YDR152W	1	+	1.02883	Quartile 1
chrX	573930	575339	YJR075W	1	+	1.02873	Quartile 1
chrII	711553	712860	YBR246W	1	+	1.02868	Quartile 1
chrV	58334	59258	YEL051W	1	+	1.02751	Quartile 1
chrVIII	281462	282485	YHR088W	1	+	1.02726	Quartile 1
chrIX	171700	173106	YIL103W	1	+	1.02675	Quartile 1
chrV	123619	124756	YEL017W	1	+	1.02666	Quartile 1
chrIII	54855	56614	YCL038C	1	-	1.0259	Quartile 1
chrXIII	409048	410734	YMR070W	1	+	1.02545	Quartile 1
chrXVI	558361	560127	YPR002W	1	+	1.02541	Quartile 1
chrXII	875577	877288	YLR378C	1	-	1.02399	Quartile 1
chrXVI	599820	600329	YPR020W	1	+	1.02392	Quartile 1
chrX	445869	448129	YJR005W	1	+	1.02383	Quartile 1
chrXV	106594	108268	YOL112W	1	+	1.02192	Quartile 1
chrVII	559547	560047	YGR037C	1	-	1.02158	Quartile 1
chrVII	693316	694512	YGR101W	1	+	1.02092	Quartile 1
chrII	237056	237502	YBL001C	1	-	1.02063	Quartile 1
chrXIV	340954	342080	YNL156C	1	-	1.01966	Quartile 1
chrVII	531803	532608	YGR024C	1	-	1.01835	Quartile 1
chrXIII	288041	289819	YMR011W	1	+	1.01809	Quartile 1
chrVII	911836	912903	YGR208W	1	+	1.01779	Quartile 1
chrIII	63400	64617	YCL032W	1	+	1.01499	Quartile 1
chrI	153968	154756	YAR002C-A	1	-	1.01377	Quartile 1
chrVIII	184754	186907	YHR039C	1	-	1.01375	Quartile 1
chrXII	624139	625139	YLR243W	1	+	1.01367	Quartile 1
chrX	54363	56260	YJL201W	1	+	1.01341	Quartile 1
chrX	71328	72687	YJL193W	1	+	1.01329	Quartile 1
chrXV	813933	815856	YOR260W	1	+	1.01269	Quartile 1
chrXVI	767722	769056	YPR118W	1	+	1.01204	Quartile 1
chrX	347317	348671	YJL048C	1	-	1.01096	Quartile 1
chrII	607526	608991	YBR192W	1	+	1.00992	Quartile 1
chrVI	131771	134423	YFL004W	1	+	1.0091	Quartile 1
chrXIII	716615	718243	YMR223W	1	+	1.00886	Quartile 1
chrIV	442985	443729	YDL004W	1	+	1.0081	Quartile 1
chrIV	1430995	1431968	YDR489W	1	+	1.00791	Quartile 1
chrIX	322286	324182	YIL015W	1	+	1.0078	Quartile 1
chrIV	1056509	1057757	YDR297W	1	+	1.00761	Quartile 1
chrIII	272236	272891	YCR090C	1	-	1.00684	Quartile 1
chrIV	734121	734913	YDR140W	1	+	1.00679	Quartile 1
chrXVI	103147	104731	YPL235W	1	+	1.00673	Quartile 1
chrX	393856	395641	YJL025W	1	+	1.00601	Quartile 1
chrXV	930622	931151	YOR327C	1	-	1.0054	Quartile 1
chrXIII	466263	468354	YMR100W	1	+	1.00515	Quartile 1
chrXV	925627	930602	YOR326W	1	+	1.00376	Quartile 1
chrXV	888949	889832	YOR305W	1	+	1.00367	Quartile 1
chrVII	475485	476260	YGL010W	1	+	1.00353	Quartile 1
chrXI	130559	131192	YKL170W	1	+	1.00267	Quartile 1
chrXVI	64763	66718	YPL256C	1	-	1.00252	Quartile 1
chrXIV	755642	759147	YNR067C	1	-	1.00247	Quartile 1
chrXIII	85868	86765	YML092C	1	-	1.00235	Quartile 1
chrXII	131694	134108	YLL008W	1	+	1.00115	Quartile 1
chrXIII	564391	565990	YMR153W	1	+	1.00064	Quartile 1
chrVII	1081407	1082738	YGR295C	1	-	0.999904	Quartile 1
chrXIV	255241	256732	YNL207W	1	+	0.999688	Quartile 1
chrX	672934	673717	YJR133W	1	+	0.997684	Quartile 1
chrIV	1169095	1170254	YDR347W	1	+	0.996016	Quartile 1
chrXV	516353	516877	YOR103C	1	-	0.995851	Quartile 1
chrXVI	682176	682911	YPR067W	1	+	0.99493	Quartile 1
chrXVI	49210	51132	YPL260W	1	+	0.994008	Quartile 1
chrVII	400761	401339	YGL054C	1	-	0.992895	Quartile 1
chrXIII	698701	701172	YMR216C	1	-	0.992221	Quartile 1
chrV	410147	412729	YER125W	1	+	0.991658	Quartile 1
chrXI	574809	576003	YKR071C	1	-	0.990998	Quartile 1
chrXII	604131	604846	YLR229C	1	-	0.989605	Quartile 1
chrXI	429270	430305	YKL007W	1	+	0.98952	Quartile 1
chrI	154943	156370	YAR003W	1	+	0.988431	Quartile 1
chrVIII	278038	279889	YHR086W	1	+	0.987847	Quartile 1
chrXIII	347397	348282	YMR038C	1	-	0.987387	Quartile 1
chrXV	238575	240211	YOL049W	1	+	0.987187	Quartile 1
chrIII	293746	294339	YCR097W	1	+	0.986446	Quartile 1
chrV	281646	282527	YER063W	1	+	0.986096	Quartile 1
chrX	97702	99496	YJL172W	1	+	0.98575	Quartile 1
chrII	684939	685457	YBR233W-A	1	+	0.985571	Quartile 1
chrXII	109751	111603	YLL018C	1	-	0.98523	Quartile 2
chrIII	313795	315068	YCR107W	1	+	0.98381	Quartile 2
chrIII	286713	288052	YCR094W	1	+	0.983446	Quartile 2
chrXV	271926	273755	YOL027C	1	-	0.982046	Quartile 2
chrIX	102658	105803	YIL130W	1	+	0.98102	Quartile 2
chrXII	759455	760357	YLR312W-A	1	+	0.980856	Quartile 2
chrXVI	272108	272926	YPL148C	1	-	0.980578	Quartile 2
chrII	469618	473989	YBR115C	1	-	0.980471	Quartile 2
chrXV	586882	589399	YOR140W	1	+	0.979955	Quartile 2
chrVII	897462	899908	YGR199W	1	+	0.977824	Quartile 2
chrX	383800	386230	YJL033W	1	+	0.977577	Quartile 2
chrVII	198065	199186	YGL162W	1	+	0.977009	Quartile 2
chrXIII	253731	255997	YML007W	1	+	0.97691	Quartile 2
chrX	700851	701751	YJR144W	1	+	0.976878	Quartile 2
chrX	491061	492365	YJR032W	1	+	0.976605	Quartile 2
chrXIII	17006	18964	YML127W	1	+	0.976494	Quartile 2
chrX	365724	368491	YJL041W	1	+	0.975963	Quartile 2
chrVII	98885	102201	YGL207W	1	+	0.975391	Quartile 2
chrII	167339	167871	YBL028C	1	-	0.974881	Quartile 2
chrXII	765192	766386	YLR316C	1	-	0.974495	Quartile 2
chrIX	217758	220759	YIL075C	1	-	0.973377	Quartile 2
chrII	136556	137642	YBL043W	1	+	0.973291	Quartile 2
chrIII	62701	63296	YCL033C	1	-	0.972753	Quartile 2
chrXI	17187	18398	YKL218C	1	-	0.972483	Quartile 2
chrXV	490030	490888	YOR089C	1	-	0.971823	Quartile 2
chrX	368578	373897	YJL039C	1	-	0.971791	Quartile 2
chrV	64655	65199	YEL048C	1	-	0.971742	Quartile 2
chrXII	427296	429522	YLR143W	1	+	0.971726	Quartile 2
chrXIV	624807	625865	YNL003C	1	-	0.971362	Quartile 2
chrVIII	325578	326776	YHR106W	1	+	0.970926	Quartile 2
chrXI	153249	153783	YKL160W	1	+	0.969949	Quartile 2
chrVII	772358	773786	YGR142W	1	+	0.969668	Quartile 2
chrIV	539777	540577	YDR041W	1	+	0.968785	Quartile 2
chrXIV	672388	673060	YNR024W	1	+	0.968647	Quartile 2
chrXI	256743	258038	YKL098W	1	+	0.96849	Quartile 2
chrII	142013	142905	YBL040C	1	-	0.967922	Quartile 2
chrXVI	39057	40150	YPL266W	1	+	0.967626	Quartile 2
chrXII	552655	553735	YLR205C	1	-	0.967546	Quartile 2
chrIV	1277594	1278552	YDR405W	1	+	0.967114	Quartile 2
chrI	68648	69577	YAL039C	1	-	0.966649	Quartile 2
chrXV	1009121	1009731	YOR357C	1	-	0.96655	Quartile 2
chrXV	727481	729731	YOR206W	1	+	0.966331	Quartile 2
chrIV	205248	210637	YDL140C	1	-	0.966027	Quartile 2
chrV	358034	359087	YER099C	1	-	0.96561	Quartile 2
chrXVI	460617	462058	YPL050C	1	-	0.965518	Quartile 2
chrXVI	407820	408800	YPL078C	1	-	0.965313	Quartile 2
chrXI	525142	526663	YKR048C	1	-	0.965286	Quartile 2
chrXII	925527	927777	YLR403W	1	+	0.964932	Quartile 2
chrVIII	390266	391795	YHR146W	1	+	0.962217	Quartile 2
chrXIV	48246	49311	YNL312W	1	+	0.961467	Quartile 2
chrXIV	78529	80376	YNL294C	1	-	0.961269	Quartile 2
chrVII	474344	475277	YGL011C	1	-	0.961141	Quartile 2
chrI	82694	83309	YAL033W	1	+	0.960296	Quartile 2
chrIV	1470993	1471529	YDR513W	1	+	0.959156	Quartile 2
chrII	133960	135623	YBL045C	1	-	0.958423	Quartile 2
chrII	117477	119328	YBL054W	1	+	0.957611	Quartile 2
chrXVI	264968	266202	YPL152W	1	+	0.956979	Quartile 2
chrXIII	101813	103967	YML082W	1	+	0.956775	Quartile 2
chrXIV	621230	622471	YNL005C	1	-	0.956649	Quartile 2
chrII	411028	414131	YBR084W	1	+	0.956006	Quartile 2
chrVII	727968	729751	YGR119C	1	-	0.955843	Quartile 2
chrXIV	349253	349779	YNL149C	1	-	0.95571	Quartile 2
chrXI	491291	493782	YKR027W	1	+	0.955379	Quartile 2
chrXIV	408286	410065	YNL116W	1	+	0.954445	Quartile 2
chrXVI	147388	148590	YPL215W	1	+	0.95427	Quartile 2
chrV	439515	441208	YER136W	1	+	0.953189	Quartile 2
chrIII	304252	305534	YCR102C	1	-	0.950841	Quartile 2
chrV	153471	155965	YER001W	1	+	0.950814	Quartile 2
chrII	786949	788609	YBR293W	1	+	0.95074	Quartile 2
chrVII	454767	457167	YGL021W	1	+	0.95051	Quartile 2
chrVIII	6390	7665	YHL048W	1	+	0.948558	Quartile 2
chrVII	255561	257042	YGL134W	1	+	0.946954	Quartile 2
chrXVI	659153	661123	YPR048W	1	+	0.946773	Quartile 2
chrXI	437710	438591	YKL002W	1	+	0.946636	Quartile 2
chrXII	744080	744959	YLR306W	1	+	0.946014	Quartile 2
chrXVI	710058	711297	YPR086W	1	+	0.945384	Quartile 2
chrX	568652	569436	YJR069C	1	-	0.945288	Quartile 2
chrV	402746	404429	YER122C	1	-	0.945161	Quartile 2
chrVIII	493875	496298	YHR197W	1	+	0.944916	Quartile 2
chrXI	570243	570949	YKR068C	1	-	0.944737	Quartile 2
chrII	203457	205978	YBL011W	1	+	0.944481	Quartile 2
chrIII	152719	154035	YCR019W	1	+	0.943653	Quartile 2
chrIV	1078995	1080257	YDR309C	1	-	0.943604	Quartile 2
chrXV	1007173	1009215	YOR356W	1	+	0.943225	Quartile 2
chrXVI	151353	153176	YPL212C	1	-	0.94308	Quartile 2
chrV	148144	148723	YEL003W	1	+	0.94298	Quartile 2
chrII	544908	546107	YBR151W	1	+	0.942915	Quartile 2
chrV	166115	166924	YER007C-A	1	-	0.942734	Quartile 2
chrXV	632140	633202	YOR158W	1	+	0.94149	Quartile 2
chrX	196217	197213	YJL115W	1	+	0.941289	Quartile 2
chrII	726510	727105	YBR255C-A	1	-	0.941254	Quartile 2
chrXIV	82792	84147	YNL292W	1	+	0.941185	Quartile 2
chrXVI	843209	844171	YPR158W	1	+	0.940911	Quartile 2
chrXV	1046187	1048031	YOR377W	1	+	0.939211	Quartile 2
chrX	727324	728338	YJR155W	1	+	0.938981	Quartile 2
chrXIII	79877	81606	YML096W	1	+	0.938046	Quartile 2
chrXIII	533079	534741	YMR131C	1	-	0.938001	Quartile 2
chrXVI	550458	551701	YPL004C	1	-	0.937835	Quartile 2
chrIII	79074	82382	YCL024W	1	+	0.937542	Quartile 2
chrIV	292757	293366	YDL092W	1	+	0.936457	Quartile 2
chrXIII	801682	802841	YMR267W	1	+	0.935045	Quartile 2
chrXII	537237	538537	YLR191W	1	+	0.932974	Quartile 2
chrI	143611	147617	YAL002W	1	+	0.932672	Quartile 2
chrII	539940	541155	YBR149W	1	+	0.931057	Quartile 2
chrX	67714	68813	YJL196C	1	-	0.930188	Quartile 2
chrXVI	528838	529374	YPL013C	1	-	0.930179	Quartile 2
chrVII	961225	962104	YGR235C	1	-	0.929971	Quartile 2
chrIII	200819	201251	YCR041W	1	+	0.929011	Quartile 2
chrXII	725967	728185	YLR299W	1	+	0.928941	Quartile 2
chrIV	1292286	1293153	YDR410C	1	-	0.928864	Quartile 2
chrX	578781	580438	YJR078W	1	+	0.927943	Quartile 2
chrIV	676051	677997	YDR110W	1	+	0.926821	Quartile 2
chrIV	592357	593190	YDR073W	1	+	0.926539	Quartile 2
chrVII	543527	544356	YGR029W	1	+	0.926217	Quartile 2
chrIV	1495959	1496578	YDR529C	1	-	0.925858	Quartile 2
chrXIII	904759	905902	YMR316W	1	+	0.92493	Quartile 2
chrXI	573559	574850	YKR070W	1	+	0.924918	Quartile 2
chrIV	840512	842035	YDR190C	1	-	0.924885	Quartile 2
chrVII	317292	318198	YGL098W	1	+	0.924698	Quartile 2
chrXIII	517464	520597	YMR125W	1	+	0.924555	Quartile 2
chrVII	762795	763405	YGR137W	1	+	0.924289	Quartile 2
chrVI	149999	152618	YFR002W	1	+	0.923722	Quartile 2
chrVI	103659	103997	YFL017W-A	1	+	0.923521	Quartile 2
chrVII	525184	526738	YGR019W	1	+	0.922504	Quartile 2
chrIV	861943	864912	YDR206W	1	+	0.921764	Quartile 2
chrXV	1013130	1014882	YOR360C	1	-	0.921321	Quartile 2
chrVI	6388	7643	YFL062W	1	+	0.921214	Quartile 2
chrII	749543	751353	YBR274W	1	+	0.921031	Quartile 2
chrXV	1039785	1041532	YOR374W	1	+	0.920689	Quartile 2
chrV	156749	157594	YER002W	1	+	0.920586	Quartile 2
chrXIV	676113	677197	YNR028W	1	+	0.920124	Quartile 2
chrIV	751569	753284	YDR147W	1	+	0.92002	Quartile 2
chrIV	92584	93854	YDL205C	1	-	0.919486	Quartile 2
chrXIII	689046	690646	YMR211W	1	+	0.918764	Quartile 2
chrII	579023	581477	YBR172C	1	-	0.917588	Quartile 2
chrIX	249932	251995	YIL056W	1	+	0.917571	Quartile 2
chrVII	349562	350609	YGL085W	1	+	0.91577	Quartile 2
chrX	638142	639021	YJR113C	1	-	0.915385	Quartile 2
chrIV	1356011	1357585	YDR448W	1	+	0.915252	Quartile 2
chrXVI	327760	328817	YPL117C	1	-	0.915237	Quartile 2
chrII	783584	784618	YBR291C	1	-	0.91435	Quartile 2
chrIX	195562	196306	YIL089W	1	+	0.914188	Quartile 2
chrVII	466086	468889	YGL014W	1	+	0.912692	Quartile 2
chrXII	49864	52100	YLL043W	1	+	0.911447	Quartile 2
chrIV	455169	456751	YDR004W	1	+	0.910582	Quartile 2
chrXI	316200	317093	YKL065C	1	-	0.909627	Quartile 2
chrXII	625109	626354	YLR244C	1	-	0.909453	Quartile 2
chrXI	92651	93542	YKL186C	1	-	0.909166	Quartile 2
chrII	635087	636650	YBR207W	1	+	0.909137	Quartile 2
chrXIV	343460	345362	YNL154C	1	-	0.908021	Quartile 2
chrVII	337797	341928	YGL092W	1	+	0.90785	Quartile 2
chrXI	292615	293304	YKL076C	1	-	0.907656	Quartile 2
chrXIII	886068	886650	YMR306C-A	1	-	0.907308	Quartile 2
chrV	491396	492062	YER159C	1	-	0.907192	Quartile 2
chrVII	49524	52526	YGL238W	1	+	0.906467	Quartile 2
chrVII	870103	871461	YGR187C	1	-	0.905765	Quartile 2
chrVII	755387	756502	YGR132C	1	-	0.905111	Quartile 2
chrVII	635694	636264	YGR074W	1	+	0.904904	Quartile 2
chrXVI	159839	162440	YPL207W	1	+	0.904488	Quartile 2
chrX	514029	516385	YJR042W	1	+	0.904332	Quartile 2
chrXII	418346	421457	YLR138W	1	+	0.903827	Quartile 2
chrXII	265420	266367	YLR064W	1	+	0.903815	Quartile 2
chrXIV	593144	595532	YNL021W	1	+	0.902807	Quartile 2
chrXIII	822724	824734	YMR278W	1	+	0.902349	Quartile 2
chrXII	861548	862294	YLR370C	1	-	0.90199	Quartile 2
chrX	237219	239155	YJL100W	1	+	0.901744	Quartile 2
chrXV	123891	125981	YOL103W	1	+	0.900879	Quartile 2
chrXVI	730465	731222	YPR101W	1	+	0.89978	Quartile 2
chrXV	232325	233669	YOL052C	1	-	0.899263	Quartile 2
chrV	449397	449602	YER138W-A	1	+	0.899209	Quartile 2
chrIV	341578	344083	YDL060W	1	+	0.897647	Quartile 2
chrIV	242473	245049	YDL122W	1	+	0.897349	Quartile 2
chrXIII	577667	578481	YMR161W	1	+	0.897191	Quartile 2
chrIII	35787	37738	YCL051W	1	+	0.897084	Quartile 2
chrXIII	888862	892363	YMR308C	1	-	0.896676	Quartile 2
chrIV	439846	440869	YDL006W	1	+	0.896411	Quartile 2
chrIX	46186	46904	YIL158W	1	+	0.896319	Quartile 2
chrIV	425760	426977	YDL015C	1	-	0.896012	Quartile 2
chrXIII	858112	858946	YMR295C	1	-	0.895616	Quartile 2
chrIII	73341	74032	YCL026C-B	1	-	0.894316	Quartile 2
chrXIV	581896	583490	YNL026W	1	+	0.893575	Quartile 2
chrIX	140492	141670	YIL117C	1	-	0.893563	Quartile 2
chrXII	1013800	1014238	YLR438C-A	1	-	0.893339	Quartile 2
chrVIII	45832	47994	YHL029C	1	-	0.891908	Quartile 2
chrXII	589309	590620	YLR226W	1	+	0.89175	Quartile 2
chrVIII	256314	258142	YHR078W	1	+	0.891719	Quartile 2
chrIX	287691	289014	YIL035C	1	-	0.891331	Quartile 2
chrXIII	849858	851630	YMR290C	1	-	0.891268	Quartile 2
chrII	49551	51019	YBL089W	1	+	0.890969	Quartile 2
chrXIV	447554	449467	YNL094W	1	+	0.890871	Quartile 2
chrXV	515168	516386	YOR101W	1	+	0.890784	Quartile 2
chrXVI	886422	887874	YPR173C	1	-	0.889515	Quartile 2
chrX	23078	23835	YJL217W	1	+	0.889301	Quartile 2
chrII	761221	762712	YBR279W	1	+	0.889269	Quartile 2
chrVII	775114	777668	YGR143W	1	+	0.888636	Quartile 2
chrXI	465266	466207	YKR014C	1	-	0.888292	Quartile 2
chrX	395743	396627	YJL024C	1	-	0.886268	Quartile 2
chrXIV	719291	720742	YNR052C	1	-	0.885861	Quartile 2
chrXI	74791	75582	YKL196C	1	-	0.885384	Quartile 2
chrVII	522227	523014	YGR016W	1	+	0.88518	Quartile 2
chrV	80427	81233	YEL038W	1	+	0.884199	Quartile 2
chrIV	329743	330497	YDL072C	1	-	0.883262	Quartile 2
chrVII	84812	87352	YGL216W	1	+	0.882724	Quartile 2
chrXVI	747267	749185	YPR111W	1	+	0.882416	Quartile 2
chrIV	817847	818679	YDR178W	1	+	0.881233	Quartile 2
chrXIII	363284	366785	YMR047C	1	-	0.881123	Quartile 2
chrVII	157852	159213	YGL181W	1	+	0.880831	Quartile 2
chrVII	641982	643115	YGR080W	1	+	0.880696	Quartile 2
chrXII	326340	327475	YLR093C	1	-	0.88018	Quartile 2
chrXVI	500435	502238	YPL026C	1	-	0.88013	Quartile 2
chrVIII	175504	176945	YHR033W	1	+	0.880052	Quartile 2
chrX	544670	545209	YJR058C	1	-	0.879596	Quartile 2
chrXII	208712	210463	YLR033W	1	+	0.879569	Quartile 2
chrXII	318086	320112	YLR089C	1	-	0.87951	Quartile 2
chrVII	584803	586225	YGR046W	1	+	0.878376	Quartile 2
chrXIV	54000	55928	YNL308C	1	-	0.878013	Quartile 2
chrXIV	299564	300757	YNL180C	1	-	0.877692	Quartile 2
chrXV	372652	373472	YOR021C	1	-	0.877665	Quartile 2
chrVII	418795	419438	YGL041W-A	1	+	0.877026	Quartile 2
chrIV	20554	21227	YDL241W	1	+	0.877	Quartile 2
chrIV	1067685	1068472	YDR302W	1	+	0.876189	Quartile 2
chrXI	407415	408062	YKL016C	1	-	0.87615	Quartile 2
chrIV	1414544	1415258	YDR478W	1	+	0.875954	Quartile 2
chrXIII	486550	490340	YMR109W	1	+	0.875945	Quartile 2
chrXII	646363	651152	YLR256W	1	+	0.875868	Quartile 2
chrXII	283837	285778	YLR077W	1	+	0.875795	Quartile 2
chrX	40035	41235	YJL208C	1	-	0.875631	Quartile 2
chrVIII	370013	370609	YHR132W-A	1	+	0.875462	Quartile 2
chrIX	214857	215976	YIL077C	1	-	0.875444	Quartile 2
chrXV	804353	805022	YOR253W	1	+	0.874879	Quartile 2
chrX	433106	434690	YJL002C	1	-	0.87457	Quartile 2
chrXVI	154200	156233	YPL210C	1	-	0.874534	Quartile 2
chrXIV	394654	397762	YNL123W	1	+	0.874502	Quartile 2
chrX	281077	283587	YJL082W	1	+	0.87358	Quartile 2
chrXI	84602	86064	YKL189W	1	+	0.872087	Quartile 2
chrXVI	897138	899727	YPR181C	1	-	0.87183	Quartile 2
chrV	491453	491715	YER158W-A	1	+	0.871218	Quartile 2
chrXII	380814	382428	YLR116W	1	+	0.871014	Quartile 2
chrXIV	218927	220313	YNL229C	1	-	0.869312	Quartile 2
chrIX	156012	157332	YIL110W	1	+	0.869288	Quartile 2
chrIV	553212	555275	YDR049W	1	+	0.868959	Quartile 2
chrXIV	351293	351664	YNL146C-A	1	-	0.868672	Quartile 2
chrXI	591357	592568	YKR081C	1	-	0.868579	Quartile 2
chrXVI	572950	575214	YPR008W	1	+	0.868184	Quartile 2
chrXI	330765	334020	YKL057C	1	-	0.86809	Quartile 2
chrIV	1224735	1225167	YDR374W-A	1	+	0.867479	Quartile 2
chrXVI	199411	202564	YPL183C	1	-	0.867013	Quartile 2
chrVII	742260	745586	YGR125W	1	+	0.866803	Quartile 2
chrII	252435	254296	YBR008C	1	-	0.866661	Quartile 2
chrV	407271	409098	YER124C	1	-	0.86663	Quartile 2
chrXV	316906	321654	YOL004W	1	+	0.866541	Quartile 2
chrII	645520	646181	YBR210W	1	+	0.866331	Quartile 2
chrV	121457	122439	YEL018W	1	+	0.866097	Quartile 2
chrXIV	677092	678520	YNR029C	1	-	0.865989	Quartile 2
chrIX	39420	40175	YIL161W	1	+	0.865458	Quartile 2
chrVIII	233416	234683	YHR069C	1	-	0.865152	Quartile 2
chrIX	383385	384176	YIR017C	1	-	0.864996	Quartile 2
chrV	307609	308215	YER074W-A	1	+	0.863795	Quartile 2
chrIII	194316	197230	YCR037C	1	-	0.863793	Quartile 2
chrXI	556483	557370	YKR060W	1	+	0.863342	Quartile 2
chrII	351225	351650	YBR056W-A	1	+	0.863258	Quartile 2
chrXIV	508637	510258	YNL062C	1	-	0.863145	Quartile 2
chrXIII	507340	509315	YMR120C	1	-	0.862527	Quartile 2
chrX	557645	559183	YJR065C	1	-	0.861528	Quartile 2
chrII	242781	244365	YBR003W	1	+	0.861275	Quartile 2
chrIV	598412	599714	YDR076W	1	+	0.860917	Quartile 2
chrXIII	233432	234636	YML019W	1	+	0.860768	Quartile 2
chrIV	202963	205305	YDL141W	1	+	0.858861	Quartile 2
chrXI	323151	325180	YKL062W	1	+	0.858441	Quartile 2
chrXV	495015	497162	YOR092W	1	+	0.85791	Quartile 2
chrIII	300593	301373	YCR099C	1	-	0.857444	Quartile 2
chrXIII	804418	805153	YMR269W	1	+	0.856234	Quartile 2
chrIV	428932	431037	YDL013W	1	+	0.856134	Quartile 2
chrIV	1266205	1266957	YDR397C	1	-	0.855931	Quartile 2
chrXV	717066	718510	YOR197W	1	+	0.855539	Quartile 2
chrXV	837647	839133	YOR274W	1	+	0.85528	Quartile 2
chrVII	131481	139651	YGL195W	1	+	0.854973	Quartile 2
chrXIV	538148	539921	YNL048W	1	+	0.853157	Quartile 2
chrXIII	14333	14770	YML129C	1	-	0.852738	Quartile 2
chrVIII	392518	393316	YHR147C	1	-	0.852731	Quartile 2
chrXII	1026705	1027939	YLR447C	1	-	0.852646	Quartile 2
chrVIII	506283	508783	YHR204W	1	+	0.852551	Quartile 2
chrIV	1252480	1254715	YDR389W	1	+	0.852359	Quartile 2
chrX	598676	603191	YJR092W	1	+	0.852002	Quartile 2
chrXV	53058	54606	YOL144W	1	+	0.85198	Quartile 2
chrX	387621	388337	YJL030W	1	+	0.851837	Quartile 2
chrXII	180193	181714	YLR019W	1	+	0.851466	Quartile 2
chrII	379172	379956	YBR070C	1	-	0.850971	Quartile 2
chrVII	213985	215333	YGL155W	1	+	0.849309	Quartile 2
chrVI	101554	103206	YFL018C	1	-	0.849205	Quartile 2
chrXII	932869	933864	YLR407W	1	+	0.848169	Quartile 2
chrVII	36919	37629	YGL247W	1	+	0.848158	Quartile 2
chrIV	871045	871482	YDR210W	1	+	0.848149	Quartile 2
chrX	522022	523896	YJR046W	1	+	0.848147	Quartile 2
chrIV	167698	169221	YDL161W	1	+	0.847822	Quartile 2
chrXIV	695585	697618	YNR038W	1	+	0.847314	Quartile 2
chrXIII	411539	412259	YMR072W	1	+	0.846059	Quartile 2
chrVII	750366	751131	YGR129W	1	+	0.845735	Quartile 2
chrXII	285652	286629	YLR078C	1	-	0.845489	Quartile 2
chrXVI	744627	745679	YPR109W	1	+	0.845472	Quartile 2
chrIV	1213829	1214994	YDR368W	1	+	0.845173	Quartile 2
chrVIII	218145	218860	YHR057C	1	-	0.8449	Quartile 2
chrIV	1360931	1362234	YDR451C	1	-	0.844421	Quartile 2
chrXI	280471	280958	YKL084W	1	+	0.844407	Quartile 2
chrIV	1512054	1513672	YDR539W	1	+	0.843985	Quartile 2
chrXI	625826	626316	YKR095W-A	1	+	0.843672	Quartile 2
chrXIII	10138	11470	YML131W	1	+	0.843146	Quartile 2
chrXV	768325	770015	YOR229W	1	+	0.842597	Quartile 2
chrXVI	482802	485723	YPL036W	1	+	0.842165	Quartile 2
chrXV	185741	186760	YOL077C	1	-	0.84213	Quartile 2
chrXII	423394	424009	YLR140W	1	+	0.841981	Quartile 2
chrV	213910	214779	YER031C	1	-	0.84189	Quartile 2
chrV	81236	82723	YEL037C	1	-	0.84146	Quartile 2
chrXII	723938	724602	YLR297W	1	+	0.841294	Quartile 2
chrVII	935985	936899	YGR220C	1	-	0.841082	Quartile 2
chrI	62779	65466	YAL041W	1	+	0.841045	Quartile 2
chrXIII	442491	443448	YMR087W	1	+	0.840139	Quartile 2
chrIV	561305	562450	YDR054C	1	-	0.838806	Quartile 2
chrVIII	130629	131485	YHR013C	1	-	0.837814	Quartile 2
chrIII	259564	260104	YCR083W	1	+	0.837636	Quartile 2
chrXI	436981	437520	YKL003C	1	-	0.837616	Quartile 2
chrVII	932481	935991	YGR218W	1	+	0.837313	Quartile 2
chrIV	50908	52197	YDL226C	1	-	0.836854	Quartile 2
chrVII	270947	272378	YGL126W	1	+	0.836705	Quartile 2
chrXIII	92208	94353	YML088W	1	+	0.835745	Quartile 2
chrIII	139044	141004	YCR014C	1	-	0.835547	Quartile 2
chrIV	1350203	1352394	YDR444W	1	+	0.834822	Quartile 2
chrVII	922120	922624	YGR215W	1	+	0.834536	Quartile 2
chrXIII	28107	29869	YML120C	1	-	0.834525	Quartile 2
chrX	535966	537650	YJR054W	1	+	0.834291	Quartile 2
chrVII	899841	902319	YGR200C	1	-	0.833804	Quartile 2
chrII	71821	73075	YBL081W	1	+	0.832994	Quartile 2
chrIV	135793	137621	YDL180W	1	+	0.832517	Quartile 2
chrII	105239	107492	YBL061C	1	-	0.83244	Quartile 2
chrXI	325750	326183	YKL061W	1	+	0.832394	Quartile 2
chrXV	884414	887968	YOR304W	1	+	0.83198	Quartile 2
chrXV	196497	197130	YOL071W	1	+	0.831574	Quartile 2
chrII	792790	796598	YBR295W	1	+	0.831093	Quartile 2
chrXVI	888939	891085	YPR175W	1	+	0.830773	Quartile 2
chrXII	247183	248075	YLR052W	1	+	0.829863	Quartile 2
chrIII	233015	236420	YCR067C	1	-	0.828869	Quartile 2
chrXV	186996	189550	YOL076W	1	+	0.828869	Quartile 2
chrXIII	144945	145929	YML064C	1	-	0.828257	Quartile 2
chrIV	713193	715434	YDR129C	1	-	0.828237	Quartile 2
chrXIII	778778	779159	YMR256C	1	-	0.828183	Quartile 2
chrXV	108186	108953	YOL111C	1	-	0.827708	Quartile 2
chrV	243118	243701	YER046W	1	+	0.8277	Quartile 2
chrXI	566006	567220	YKR066C	1	-	0.827287	Quartile 2
chrXII	787637	789824	YLR330W	1	+	0.826972	Quartile 2
chrVI	248911	249919	YFR050C	1	-	0.826486	Quartile 2
chrII	568763	569823	YBR165W	1	+	0.82624	Quartile 2
chrIV	251516	253836	YDL116W	1	+	0.826182	Quartile 2
chrXIV	643709	644292	YNR010W	1	+	0.82608	Quartile 2
chrXV	606562	608644	YOR147W	1	+	0.825691	Quartile 2
chrXV	804928	807051	YOR254C	1	-	0.825376	Quartile 2
chrII	623441	624337	YBR201W	1	+	0.824677	Quartile 2
chrXV	889761	891549	YOR306C	1	-	0.824535	Quartile 2
chrIV	424150	425852	YDL017W	1	+	0.823911	Quartile 2
chrXVI	655032	656603	YPR045C	1	-	0.82372	Quartile 2
chrX	260951	262571	YJL091C	1	-	0.823428	Quartile 2
chrXII	634185	636222	YLR248W	1	+	0.822562	Quartile 2
chrXV	101415	103340	YOL115W	1	+	0.821497	Quartile 2
chrV	512653	517577	YER166W	1	+	0.821211	Quartile 2
chrII	549719	551012	YBR155W	1	+	0.820921	Quartile 2
chrVII	939913	940895	YGR222W	1	+	0.820888	Quartile 2
chrXV	775726	778320	YOR233W	1	+	0.820595	Quartile 2
chrXIV	476003	476655	YNL081C	1	-	0.819722	Quartile 2
chrXIV	303514	304655	YNL177C	1	-	0.819717	Quartile 2
chrVII	368695	371322	YGL073W	1	+	0.819572	Quartile 2
chrXI	161516	162402	YKL154W	1	+	0.819528	Quartile 2
chrIV	1050405	1052265	YDR294C	1	-	0.819237	Quartile 2
chrV	526967	529520	YER171W	1	+	0.819058	Quartile 2
chrXII	147836	150300	YLL001W	1	+	0.818866	Quartile 2
chrXII	620423	622944	YLR241W	1	+	0.818607	Quartile 2
chrXI	427126	428629	YKL008C	1	-	0.818219	Quartile 2
chrIV	654978	655629	YDR100W	1	+	0.817761	Quartile 2
chrXV	561098	564358	YOR127W	1	+	0.817704	Quartile 2
chrIII	201086	205420	YCR042C	1	-	0.816753	Quartile 2
chrIV	121998	123689	YDL189W	1	+	0.816414	Quartile 2
chrV	47118	48481	YEL056W	1	+	0.816393	Quartile 2
chrIV	933479	935213	YDR235W	1	+	0.816325	Quartile 2
chrXII	210345	211987	YLR034C	1	-	0.81625	Quartile 2
chrXVI	674706	675687	YPR060C	1	-	0.815399	Quartile 2
chrXVI	787873	789498	YPR125W	1	+	0.815078	Quartile 2
chrII	768199	768781	YBR282W	1	+	0.814773	Quartile 2
chrXV	662326	663713	YOR176W	1	+	0.814604	Quartile 2
chrXV	853347	854186	YOR289W	1	+	0.814536	Quartile 2
chrXIII	173119	174222	YML050W	1	+	0.814167	Quartile 2
chrVII	494463	495346	YGL002W	1	+	0.814002	Quartile 2
chrVII	266097	267657	YGL130W	1	+	0.813722	Quartile 2
chrXV	432125	433457	YOR057W	1	+	0.813422	Quartile 2
chrVI	103867	104487	YFL017C	1	-	0.813287	Quartile 2
chrVII	495308	496559	YGL001C	1	-	0.813151	Quartile 2
chrVII	611790	616071	YGR061C	1	-	0.812917	Quartile 2
chrXVI	740031	741445	YPR106W	1	+	0.812371	Quartile 2
chrXV	956838	958223	YOR338W	1	+	0.81202	Quartile 2
chrXII	493777	494493	YLR164W	1	+	0.811471	Quartile 2
chrVI	156115	157832	YFR006W	1	+	0.811281	Quartile 2
chrXVI	51038	52691	YPL259C	1	-	0.81124	Quartile 2
chrXVI	792662	793805	YPR129W	1	+	0.811002	Quartile 2
chrVII	1043251	1043864	YGR275W	1	+	0.810874	Quartile 2
chrIV	444578	446501	YDL003W	1	+	0.809967	Quartile 2
chrIV	1057999	1058938	YDR298C	1	-	0.809387	Quartile 2
chrXV	715433	716859	YOR196C	1	-	0.808885	Quartile 2
chrXIV	103052	104197	YNL284C	1	-	0.808799	Quartile 2
chrXIII	841918	842334	YMR286W	1	+	0.808618	Quartile 2
chrIV	263239	264171	YDL111C	1	-	0.808604	Quartile 2
chrII	512973	513705	YBR137W	1	+	0.808106	Quartile 2
chrII	166087	167386	YBL029W	1	+	0.806979	Quartile 2
chrXII	561942	563565	YLR210W	1	+	0.806958	Quartile 2
chrXII	364099	365436	YLR107W	1	+	0.8066	Quartile 2
chrIV	338167	340224	YDL063C	1	-	0.805941	Quartile 2
chrXII	40636	41306	YLL049W	1	+	0.805465	Quartile 2
chrVI	36776	38842	YFL049W	1	+	0.805335	Quartile 2
chrVI	248416	249004	YFR049W	1	+	0.804839	Quartile 2
chrII	424908	425812	YBR088C	1	-	0.804631	Quartile 2
chrXII	1057314	1058583	YLR459W	1	+	0.804561	Quartile 2
chrX	544042	544774	YJR057W	1	+	0.804265	Quartile 2
chrX	462696	464374	YJR015W	1	+	0.803873	Quartile 2
chrXI	402532	403596	YKL019W	1	+	0.803749	Quartile 2
chrXIII	239308	241595	YML016C	1	-	0.802757	Quartile 2
chrIV	1436899	1438084	YDR494W	1	+	0.802637	Quartile 2
chrV	359481	360405	YER100W	1	+	0.802442	Quartile 2
chrXIV	401020	402642	YNL119W	1	+	0.802176	Quartile 2
chrIV	574122	575900	YDR061W	1	+	0.801896	Quartile 2
chrX	470131	470979	YJR024C	1	-	0.801193	Quartile 2
chrXV	1051231	1052998	YOR380W	1	+	0.80076	Quartile 2
chrXIV	196227	198016	YNL241C	1	-	0.800229	Quartile 2
chrV	332367	332868	YER087C-B	1	-	0.799175	Quartile 2
chrXVI	933984	935806	YPR198W	1	+	0.798898	Quartile 2
chrXIII	758371	758870	YMR244C-A	1	-	0.798871	Quartile 2
chrIV	164245	164914	YDL165W	1	+	0.798836	Quartile 2
chrII	217397	220530	YBL005W	1	+	0.797662	Quartile 2
chrX	37920	40098	YJL209W	1	+	0.797254	Quartile 2
chrXI	68112	70293	YKL198C	1	-	0.79725	Quartile 2
chrVII	411472	412192	YGL047W	1	+	0.796899	Quartile 2
chrXVI	457008	458528	YPL053C	1	-	0.796699	Quartile 2
chrXV	792483	793977	YOR244W	1	+	0.794553	Quartile 2
chrVII	15055	16486	YGL256W	1	+	0.794519	Quartile 2
chrXI	612425	613922	YKR092C	1	-	0.794138	Quartile 2
chrVI	116088	118571	YFL009W	1	+	0.793923	Quartile 2
chrXV	113988	115872	YOL105C	1	-	0.793568	Quartile 2
chrXII	694323	695040	YLR275W	1	+	0.793323	Quartile 2
chrVI	234177	237331	YFR040W	1	+	0.793237	Quartile 2
chrXI	356675	358052	YKL043W	1	+	0.792715	Quartile 2
chrII	246956	248644	YBR006W	1	+	0.792486	Quartile 2
chrIV	1393173	1394615	YDR465C	1	-	0.792104	Quartile 2
chrVII	796062	796843	YGR153W	1	+	0.791221	Quartile 2
chrII	386269	389273	YBR074W	1	+	0.791008	Quartile 2
chrXVI	223093	224181	YPL173W	1	+	0.790829	Quartile 2
chrXII	164380	165462	YLR007W	1	+	0.790733	Quartile 2
chrII	565625	567559	YBR163W	1	+	0.790541	Quartile 2
chrXIV	653368	654646	YNR015W	1	+	0.789953	Quartile 2
chrXVI	480506	481177	YPL038W	1	+	0.789919	Quartile 2
chrVII	514518	516648	YGR013W	1	+	0.789568	Quartile 2
chrXV	17181	17836	YOL159C	1	-	0.789557	Quartile 2
chrXIII	268861	271219	YMR001C	1	-	0.788676	Quartile 2
chrXV	736304	737860	YOR209C	1	-	0.788579	Quartile 2
chrXII	255252	257953	YLR057W	1	+	0.78755	Quartile 2
chrXVI	830943	831756	YPR150W	1	+	0.786839	Quartile 2
chrI	192557	196336	YAR042W	1	+	0.786668	Quartile 2
chrV	566193	566808	YER187W	1	+	0.786576	Quartile 2
chrII	311848	314969	YBR038W	1	+	0.78646	Quartile 2
chrXV	612943	616749	YOR151C	1	-	0.786445	Quartile 2
chrIX	347817	348535	YIL004C	1	-	0.786389	Quartile 2
chrXI	280868	282383	YKL082C	1	-	0.785873	Quartile 2
chrVIII	70255	71962	YHL017W	1	+	0.78571	Quartile 2
chrIII	153920	154688	YCR020C	1	-	0.785696	Quartile 2
chrX	575215	576652	YJR076C	1	-	0.785681	Quartile 2
chrIV	631189	636192	YDR093W	1	+	0.785339	Quartile 2
chrXV	744381	745357	YOR213C	1	-	0.785182	Quartile 2
chrII	75184	79855	YBL079W	1	+	0.785148	Quartile 2
chrVIII	109914	111328	YHR003C	1	-	0.785117	Quartile 2
chrVII	377544	379809	YGL066W	1	+	0.784305	Quartile 2
chrXII	954929	956817	YLR417W	1	+	0.784118	Quartile 2
chrXII	660642	662975	YLR258W	1	+	0.783912	Quartile 2
chrXIV	648926	651751	YNR013C	1	-	0.783698	Quartile 2
chrXI	559610	560707	YKR062W	1	+	0.783241	Quartile 2
chrV	378637	382220	YER110C	1	-	0.78302	Quartile 2
chrIV	478356	478784	YDR016C	1	-	0.782304	Quartile 2
chrXVI	677621	678362	YPR063C	1	-	0.781867	Quartile 2
chrXIII	315330	317020	YMR020W	1	+	0.781472	Quartile 2
chrVII	360107	361925	YGL078C	1	-	0.781115	Quartile 2
chrXVI	892302	893795	YPR178W	1	+	0.780362	Quartile 2
chrV	148622	150065	YEL002C	1	-	0.78036	Quartile 2
chrXVI	814313	815634	YPR140W	1	+	0.779984	Quartile 2
chrXI	635797	638512	YKR099W	1	+	0.779329	Quartile 2
chrIV	1093742	1095251	YDR316W	1	+	0.778985	Quartile 2
chrXIV	647350	649025	YNR012W	1	+	0.778952	Quartile 2
chrXIV	728282	730261	YNR055C	1	-	0.778908	Quartile 2
chrV	213418	214021	YER030W	1	+	0.778899	Quartile 2
chrXIII	608784	610119	YMR173W-A	1	+	0.778689	Quartile 2
chrVI	42782	43591	YFL046W	1	+	0.77864	Quartile 2
chrIV	580639	581934	YDR065W	1	+	0.778581	Quartile 2
chrIV	65213	65825	YDL219W	1	+	0.778416	Quartile 2
chrVII	423847	425117	YGL039W	1	+	0.778278	Quartile 2
chrXII	160012	161601	YLR005W	1	+	0.777502	Quartile 2
chrXIV	155066	156654	YNL261W	1	+	0.777481	Quartile 2
chrVII	185997	187496	YGL169W	1	+	0.777245	Quartile 2
chrXV	389176	389529	YOR031W	1	+	0.776866	Quartile 2
chrII	227543	235194	YBL004W	1	+	0.776731	Quartile 2
chrXI	288814	291277	YKL078W	1	+	0.776293	Quartile 2
chrV	140439	141112	YEL008W	1	+	0.775471	Quartile 2
chrVII	1006145	1007397	YGR257C	1	-	0.775279	Quartile 2
chrIV	447925	449392	YDL001W	1	+	0.775194	Quartile 2
chrVIII	157544	159216	YHR024C	1	-	0.775079	Quartile 2
chrIX	113741	117023	YIL128W	1	+	0.77493	Quartile 2
chrX	388279	390903	YJL029C	1	-	0.774904	Quartile 2
chrIV	245840	246596	YDL120W	1	+	0.774809	Quartile 2
chrXIII	202557	204216	YML038C	1	-	0.774549	Quartile 2
chrXVI	525598	526962	YPL015C	1	-	0.773403	Quartile 2
chrIV	160847	163208	YDL167C	1	-	0.773029	Quartile 2
chrXIII	392733	394879	YMR061W	1	+	0.772952	Quartile 2
chrIV	910008	911448	YDR222W	1	+	0.772667	Quartile 2
chrXII	642553	644420	YLR253W	1	+	0.772636	Quartile 2
chrXV	265349	266231	YOL032W	1	+	0.772126	Quartile 2
chrIV	542532	543488	YDR043C	1	-	0.7719	Quartile 2
chrXVI	819683	821452	YPR144C	1	-	0.769691	Quartile 2
chrVII	746751	747946	YGR127W	1	+	0.769531	Quartile 2
chrII	284295	288038	YBR023C	1	-	0.769159	Quartile 2
chrXV	198918	200387	YOL069W	1	+	0.769031	Quartile 2
chrXII	710812	712125	YLR287C	1	-	0.768864	Quartile 2
chrIII	231452	233118	YCR066W	1	+	0.768758	Quartile 2
chrVIII	195434	197302	YHR045W	1	+	0.768722	Quartile 2
chrX	63745	67640	YJL197W	1	+	0.768422	Quartile 2
chrXIII	46845	49838	YML111W	1	+	0.768109	Quartile 2
chrXII	517895	520509	YLR182W	1	+	0.768102	Quartile 2
chrI	152215	153979	YAR002W	1	+	0.768034	Quartile 2
chrXII	782092	783027	YLR326W	1	+	0.767819	Quartile 2
chrXIII	463848	464846	YMR099C	1	-	0.767796	Quartile 2
chrVII	77921	78945	YGL224C	1	-	0.767706	Quartile 2
chrII	620813	622745	YBR200W	1	+	0.76758	Quartile 2
chrIV	691339	693288	YDR120C	1	-	0.767502	Quartile 2
chrXII	199450	201394	YLR028C	1	-	0.767462	Quartile 2
chrX	567599	568764	YJR068W	1	+	0.767247	Quartile 2
chrII	458824	460317	YBR110W	1	+	0.767187	Quartile 2
chrXV	223193	224346	YOL056W	1	+	0.766344	Quartile 2
chrXV	546726	548673	YOR118W	1	+	0.766242	Quartile 2
chrX	541658	542635	YJR056C	1	-	0.765842	Quartile 2
chrV	13626	14596	YEL072W	1	+	0.765736	Quartile 2
chrIII	83538	84169	YCL021W-A	1	+	0.764784	Quartile 2
chrIX	285543	287578	YIL036W	1	+	0.764265	Quartile 2
chrXIII	568498	570327	YMR155W	1	+	0.764059	Quartile 2
chrX	432595	433187	YJL003W	1	+	0.762748	Quartile 2
chrXIV	95131	96154	YNL286W	1	+	0.762642	Quartile 2
chrVI	107195	107764	YFL014W	1	+	0.762475	Quartile 2
chrX	314043	314522	YJL067W	1	+	0.761711	Quartile 2
chrIV	1357486	1358937	YDR449C	1	-	0.761305	Quartile 2
chrVIII	221314	222536	YHR061C	1	-	0.760321	Quartile 2
chrXII	937485	941067	YLR410W	1	+	0.758922	Quartile 2
chrXV	44917	45746	YOL149W	1	+	0.758587	Quartile 2
chrXIV	467069	469795	YNL085W	1	+	0.757295	Quartile 2
chrII	533097	533626	YBR144C	1	-	0.757194	Quartile 2
chrXV	880479	880896	YOR300W	1	+	0.756621	Quartile 2
chrVIII	499873	501164	YHR201C	1	-	0.756441	Quartile 2
chrII	609959	610566	YBR194W	1	+	0.756238	Quartile 2
chrII	675287	676344	YBR228W	1	+	0.755821	Quartile 2
chrIV	838349	840500	YDR189W	1	+	0.755692	Quartile 2
chrXIII	572211	572799	YMR158W	1	+	0.755325	Quartile 2
chrVII	996824	998393	YGR252W	1	+	0.755285	Quartile 2
chrXIV	692936	694074	YNR035C	1	-	0.754977	Quartile 2
chrXIV	734209	735852	YNR058W	1	+	0.75454	Quartile 2
chrXIII	245355	245992	YML012C-A	1	-	0.754512	Quartile 2
chrXVI	554583	555783	YPL001W	1	+	0.754412	Quartile 2
chrIV	430937	431534	YDL012C	1	-	0.754357	Quartile 2
chrXV	442615	443574	YOR062C	1	-	0.75393	Quartile 2
chrVIII	465095	465877	YHR180W	1	+	0.752749	Quartile 2
chrXI	408463	411611	YKL015W	1	+	0.752743	Quartile 2
chrXIII	547665	549276	YMR140W	1	+	0.751637	Quartile 2
chrVII	187453	190512	YGL167C	1	-	0.751547	Quartile 2
chrXV	861038	865662	YOR291W	1	+	0.751275	Quartile 2
chrXII	578139	579068	YLR221C	1	-	0.750945	Quartile 2
chrI	132176	134178	YAL011W	1	+	0.750923	Quartile 2
chrIX	85266	87966	YIL140W	1	+	0.750826	Quartile 2
chrVII	952332	953540	YGR231C	1	-	0.750778	Quartile 2
chrXIV	17842	19349	YNL330C	1	-	0.750731	Quartile 2
chrIX	423060	423731	YIR037W	1	+	0.750546	Quartile 2
chrXIV	164557	167176	YNL256W	1	+	0.750409	Quartile 2
chrVII	72606	73197	YGL226C-A	1	-	0.75034	Quartile 2
chrXV	6110	8247	YOL164W	1	+	0.750313	Quartile 2
chrXII	37157	39529	YLL051C	1	-	0.749939	Quartile 2
chrXVI	63221	63993	YPL257W	1	+	0.749553	Quartile 2
chrXIV	420071	420956	YNL107W	1	+	0.749266	Quartile 2
chrXI	452171	454144	YKR008W	1	+	0.748564	Quartile 2
chrVIII	108686	110031	YHR002W	1	+	0.746426	Quartile 2
chrXVI	466448	466984	YPL046C	1	-	0.746158	Quartile 2
chrVII	805053	806080	YGR158C	1	-	0.74519	Quartile 2
chrXVI	882766	883466	YPR170C	1	-	0.744556	Quartile 2
chrXIII	426647	429705	YMR080C	1	-	0.74454	Quartile 2
chrXII	68473	70631	YLL035W	1	+	0.744519	Quartile 2
chrXII	846029	847547	YLR360W	1	+	0.744459	Quartile 2
chrXV	892618	894193	YOR307C	1	-	0.744287	Quartile 2
chrII	528258	530793	YBR142W	1	+	0.743305	Quartile 2
chrI	42719	45075	YAL054C	1	-	0.743158	Quartile 2
chrIV	1159459	1161399	YDR343C	1	-	0.743029	Quartile 2
chrXV	966504	967724	YOR342C	1	-	0.742748	Quartile 2
chrXII	491754	493279	YLR163C	1	-	0.74265	Quartile 2
chrXV	551065	552203	YOR120W	1	+	0.742365	Quartile 2
chrXV	132485	135918	YOL098C	1	-	0.742045	Quartile 2
chrXIII	443307	445178	YMR088C	1	-	0.74176	Quartile 2
chrVII	922534	924496	YGR216C	1	-	0.741719	Quartile 2
chrIV	1489346	1489524	YDR524W-C	1	+	0.741539	Quartile 2
chrVII	527605	528588	YGR021W	1	+	0.74096	Quartile 2
chrXIV	402503	405605	YNL118C	1	-	0.740476	Quartile 2
chrXIII	83070	85908	YML093W	1	+	0.740291	Quartile 2
chrV	188247	189429	YER016W	1	+	0.739881	Quartile 2
chrXII	762487	764197	YLR314C	1	-	0.739804	Quartile 2
chrXIII	261559	262701	YML004C	1	-	0.73968	Quartile 2
chrXIV	68810	71555	YNL298W	1	+	0.738643	Quartile 2
chrXIV	342392	343454	YNL155W	1	+	0.738611	Quartile 2
chrIV	856294	856934	YDR201W	1	+	0.738452	Quartile 2
chrX	586363	587411	YJR088C	1	-	0.738429	Quartile 2
chrXV	644527	647042	YOR165W	1	+	0.737672	Quartile 2
chrXIII	725828	731214	YMR229C	1	-	0.737585	Quartile 2
chrXII	183591	184221	YLR021W	1	+	0.737088	Quartile 2
chrVII	910728	911659	YGR207C	1	-	0.737033	Quartile 2
chrXII	136548	137910	YLL006W	1	+	0.736907	Quartile 2
chrVI	208341	210121	YFR028C	1	-	0.736732	Quartile 2
chrVIII	401371	402069	YHR152W	1	+	0.73671	Quartile 2
chrXVI	212109	212901	YPL178W	1	+	0.736539	Quartile 2
chrXI	361029	361869	YKL040C	1	-	0.736479	Quartile 2
chrXII	1035995	1038929	YLR451W	1	+	0.735932	Quartile 2
chrXIII	40078	41846	YML115C	1	-	0.73543	Quartile 2
chrVIII	252278	255817	YHR077C	1	-	0.735204	Quartile 2
chrVIII	302672	314112	YHR099W	1	+	0.734841	Quartile 2
chrII	479284	480462	YBR119W	1	+	0.734838	Quartile 2
chrXVI	553438	554359	YPL002C	1	-	0.734552	Quartile 2
chrVI	227390	229204	YFR037C	1	-	0.734515	Quartile 2
chrXIV	557005	557896	YNL038W	1	+	0.734201	Quartile 2
chrXII	169026	169852	YLR011W	1	+	0.733835	Quartile 2
chrVII	532864	533982	YGR026W	1	+	0.733396	Quartile 2
chrVII	545596	546180	YGR030C	1	-	0.733332	Quartile 2
chrX	319966	322314	YJL061W	1	+	0.733198	Quartile 2
chrXIII	506925	507455	YMR119W-A	1	+	0.732602	Quartile 2
chrIX	399752	402771	YIR023W	1	+	0.732345	Quartile 2
chrVIII	246148	248470	YHR074W	1	+	0.73193	Quartile 2
chrXVI	139542	143219	YPL217C	1	-	0.731071	Quartile 2
chrXV	449341	451531	YOR066W	1	+	0.730743	Quartile 2
chrVII	676574	677637	YGR096W	1	+	0.730702	Quartile 2
chrII	457722	458406	YBR109C	1	-	0.73057	Quartile 2
chrVI	147117	148485	YFL001W	1	+	0.730525	Quartile 2
chrV	157634	159153	YER003C	1	-	0.729982	Quartile 2
chrXIV	736732	738651	YNR059W	1	+	0.729106	Quartile 2
chrXIV	699670	700531	YNR040W	1	+	0.729065	Quartile 2
chrIV	1362741	1365023	YDR452W	1	+	0.72891	Quartile 2
chrXII	948338	949278	YLR412W	1	+	0.728866	Quartile 2
chrVII	977950	979425	YGR244C	1	-	0.728567	Quartile 2
chrIV	1397400	1397978	YDR467C	1	-	0.728398	Quartile 2
chrII	744823	746209	YBR271W	1	+	0.728386	Quartile 2
chrXII	23493	25394	YLL058W	1	+	0.728123	Quartile 2
chrXIII	275975	277299	YMR005W	1	+	0.727751	Quartile 2
chrVII	784026	784922	YGR146C	1	-	0.727736	Quartile 2
chrXI	506831	507750	YKR034W	1	+	0.727482	Quartile 2
chrIV	462081	462707	YDR008C	1	-	0.727419	Quartile 2
chrII	185926	186511	YBL018C	1	-	0.727226	Quartile 2
chrXVI	890950	892093	YPR176C	1	-	0.726593	Quartile 2
chrXI	182906	184610	YKL139W	1	+	0.725838	Quartile 2
chrV	324185	325992	YER082C	1	-	0.725696	Quartile 2
chrII	569741	571243	YBR166C	1	-	0.725521	Quartile 2
chrIV	845799	847968	YDR194C	1	-	0.725421	Quartile 2
chrX	33697	36285	YJL212C	1	-	0.725004	Quartile 2
chrX	184479	185539	YJL126W	1	+	0.724966	Quartile 2
chrIV	602032	602899	YDR078C	1	-	0.724834	Quartile 2
chrVII	554008	555065	YGR033C	1	-	0.724627	Quartile 2
chrXIV	690228	691467	YNR034W	1	+	0.724217	Quartile 2
chrII	515652	517338	YBR139W	1	+	0.724076	Quartile 2
chrXV	147336	150370	YOL090W	1	+	0.723715	Quartile 2
chrXV	904690	905935	YOR315W	1	+	0.723591	Quartile 2
chrXIII	740183	741436	YMR234W	1	+	0.723292	Quartile 2
chrI	114817	118384	YAL019W	1	+	0.72312	Quartile 2
chrXIV	108993	110485	YNL280C	1	-	0.723039	Quartile 2
chrXI	317657	320704	YKL064W	1	+	0.722556	Quartile 2
chrXV	371628	372132	YOR020W-A	1	+	0.721737	Quartile 2
chrXI	53671	55770	YKL204W	1	+	0.720938	Quartile 2
chrXIII	696749	698498	YMR215W	1	+	0.720207	Quartile 2
chrXIV	45216	48056	YNL313C	1	-	0.719973	Quartile 2
chrV	553240	553972	YER183C	1	-	0.719818	Quartile 2
chrIX	416069	419529	YIR033W	1	+	0.719664	Quartile 2
chrIV	46210	48072	YDL227C	1	-	0.719603	Quartile 2
chrXI	375419	378651	YKL033W	1	+	0.7196	Quartile 2
chrV	417208	420940	YER129W	1	+	0.718934	Quartile 2
chrXVI	349071	350033	YPL107W	1	+	0.71884	Quartile 2
chrVIII	251072	252366	YHR076W	1	+	0.718775	Quartile 2
chrVIII	53102	54225	YHL026C	1	-	0.71877	Quartile 2
chrXIV	27199	28406	YNL326C	1	-	0.718529	Quartile 2
chrXIII	151816	153161	YML060W	1	+	0.71828	Quartile 2
chrXV	473359	474445	YOR079C	1	-	0.71816	Quartile 2
chrXI	580143	580535	YKR075W-A	1	+	0.718008	Quartile 2
chrV	366772	367639	YER104W	1	+	0.717959	Quartile 2
chrII	449099	449503	YBR103C-A	1	-	0.717553	Quartile 2
chrIV	173853	174258	YDL158C	1	-	0.717484	Quartile 2
chrIV	77219	77984	YDL213C	1	-	0.717343	Quartile 2
chrIX	188999	191065	YIL092W	1	+	0.717133	Quartile 2
chrVII	579448	580390	YGR042W	1	+	0.717123	Quartile 2
chrXIII	594869	597248	YMR167W	1	+	0.716966	Quartile 2
chrVII	949210	950965	YGR229C	1	-	0.716953	Quartile 2
chrVII	1022606	1024964	YGR266W	1	+	0.716849	Quartile 2
chrVIII	370519	371630	YHR133C	1	-	0.716644	Quartile 2
chrIX	375359	377264	YIR010W	1	+	0.716239	Quartile 2
chrXIV	40606	42109	YNL317W	1	+	0.715817	Quartile 2
chrXV	311277	312443	YOL007C	1	-	0.715737	Quartile 2
chrVII	867753	870071	YGR186W	1	+	0.715008	Quartile 2
chrIII	274340	276713	YCR091W	1	+	0.714526	Quartile 2
chrXI	393698	394779	YKL023W	1	+	0.714389	Quartile 2
chrXV	749216	752099	YOR217W	1	+	0.714242	Quartile 2
chrV	48342	51595	YEL055C	1	-	0.713529	Quartile 2
chrII	318210	320426	YBR041W	1	+	0.71337	Quartile 2
chrIV	851191	852502	YDR197W	1	+	0.71329	Quartile 2
chrXVI	231119	232574	YPL168W	1	+	0.713016	Quartile 2
chrVI	238416	239143	YFR042W	1	+	0.712655	Quartile 2
chrII	431962	434392	YBR094W	1	+	0.712563	Quartile 2
chrVII	341931	343081	YGL091C	1	-	0.712395	Quartile 2
chrXI	248817	253586	YKL101W	1	+	0.712163	Quartile 2
chrXV	906094	907676	YOR316C	1	-	0.711968	Quartile 2
chrIV	564921	565701	YDR056C	1	-	0.711001	Quartile 2
chrXVI	486612	487348	YPL034W	1	+	0.710217	Quartile 2
chrXVI	329505	331829	YPL116W	1	+	0.710091	Quartile 2
chrXII	500630	501230	YLR171W	1	+	0.710084	Quartile 2
chrXIV	515657	516752	YNL058C	1	-	0.709944	Quartile 2
chrX	697119	698294	YJR142W	1	+	0.709903	Quartile 2
chrIV	38780	42353	YDL231C	1	-	0.709862	Quartile 2
chrVII	1052760	1057431	YGR281W	1	+	0.709554	Quartile 2
chrXII	855370	855744	YLR364C-A	1	-	0.709385	Quartile 2
chrXIII	619787	622241	YMR179W	1	+	0.709306	Quartile 2
chrVII	720351	724909	YGR116W	1	+	0.709289	Quartile 2
chrIV	172432	174171	YDL159W	1	+	0.709242	Quartile 2
chrI	136860	137662	YAL008W	1	+	0.709084	Quartile 2
chrVII	526834	527391	YGR020C	1	-	0.709009	Quartile 2
chrIV	52396	54205	YDL225W	1	+	0.708866	Quartile 2
chrXV	356717	357294	YOR013W	1	+	0.70882	Quartile 2
chrX	707100	708516	YJR149W	1	+	0.70828	Quartile 2
chrVII	781728	783971	YGR145W	1	+	0.708245	Quartile 2
chrXVI	576459	577444	YPR009W	1	+	0.708071	Quartile 2
chrXI	638664	640014	YKR100C	1	-	0.707938	Quartile 2
chrIV	937710	940853	YDR238C	1	-	0.707934	Quartile 2
chrXII	922397	924482	YLR401C	1	-	0.707784	Quartile 2
chrXV	918482	921153	YOR322C	1	-	0.70723	Quartile 2
chrXV	15062	15568	YOL159C-A	1	-	0.707192	Quartile 2
chrXIII	449198	450013	YMR090W	1	+	0.707111	Quartile 2
chrXV	249766	251050	YOL042W	1	+	0.706718	Quartile 2
chrI	166565	169002	YAR014C	1	-	0.706266	Quartile 2
chrVII	202695	203979	YGL159W	1	+	0.706182	Quartile 2
chrXIV	44420	45312	YNL314W	1	+	0.706057	Quartile 2
chrIX	46770	47556	YIL157C	1	-	0.704725	Quartile 2
chrXIII	532032	533124	YMR130W	1	+	0.70467	Quartile 2
chrI	51734	52644	YAL049C	1	-	0.70461	Quartile 2
chrXVI	924125	927032	YPR194C	1	-	0.704278	Quartile 2
chrVII	698550	699007	YGR105W	1	+	0.703797	Quartile 2
chrIV	1239813	1240699	YDR383C	1	-	0.703677	Quartile 2
chrXIII	538578	540093	YMR135C	1	-	0.703199	Quartile 2
chrXV	642704	643378	YOR163W	1	+	0.702869	Quartile 2
chrIV	583669	584760	YDR068W	1	+	0.702764	Quartile 2
chrIV	170239	172003	YDL160C	1	-	0.7022	Quartile 2
chrXII	1059660	1060931	YLR460C	1	-	0.702095	Quartile 2
chrVI	58668	62950	YFL036W	1	+	0.701967	Quartile 2
chrIX	93590	94902	YIL136W	1	+	0.701633	Quartile 2
chrXV	633782	636847	YOR160W	1	+	0.701342	Quartile 2
chrIV	746668	748483	YDR145W	1	+	0.701305	Quartile 2
chrIV	446868	447645	YDL002C	1	-	0.701245	Quartile 2
chrV	96748	97861	YEL029C	1	-	0.70117	Quartile 2
chrIV	100421	101091	YDL200C	1	-	0.701037	Quartile 2
chrXVI	212933	214074	YPL177C	1	-	0.700783	Quartile 2
chrXIV	144154	144697	YNL266W	1	+	0.700778	Quartile 2
chrIX	78000	80320	YIL144W	1	+	0.700328	Quartile 2
chrI	158864	159896	YAR008W	1	+	0.700121	Quartile 2
chrIX	364858	365419	YIR005W	1	+	0.699252	Quartile 2
chrIV	144285	145544	YDL175C	1	-	0.698319	Quartile 2
chrXI	430122	430674	YKL006C-A	1	-	0.698088	Quartile 2
chrIV	337447	338188	YDL064W	1	+	0.697354	Quartile 2
chrIV	1087541	1089089	YDR312W	1	+	0.696748	Quartile 2
chrXIII	647034	649357	YMR192W	1	+	0.696512	Quartile 2
chrVII	215220	216107	YGL154C	1	-	0.696469	Quartile 2
chrXIV	8318	9553	YNL336W	1	+	0.696162	Quartile 2
chrXII	896276	897733	YLR387C	1	-	0.696145	Quartile 2
chrIV	1220954	1222208	YDR372C	1	-	0.696056	Quartile 2
chrIV	936484	937633	YDR237W	1	+	0.695845	Quartile 2
chrXIII	368017	370552	YMR049C	1	-	0.695757	Quartile 2
chrVII	461607	465086	YGL016W	1	+	0.695714	Quartile 2
chrXV	826310	828030	YOR269W	1	+	0.695388	Quartile 2
chrIX	384586	385419	YIR018W	1	+	0.69533	Quartile 2
chrIX	242719	243783	YIL063C	1	-	0.695278	Quartile 2
chrII	147120	150412	YBL037W	1	+	0.695111	Quartile 2
chrVII	199075	200218	YGL161C	1	-	0.69503	Quartile 2
chrV	228285	229249	YER039C	1	-	0.695002	Quartile 2
chrXII	346550	347045	YLR104W	1	+	0.694984	Quartile 2
chrII	347822	349434	YBR056W	1	+	0.69459	Quartile 2
chrVIII	184039	184856	YHR038W	1	+	0.693745	Quartile 2
chrXIII	839985	841705	YMR285C	1	-	0.693395	Quartile 2
chrVIII	512638	514773	YHR206W	1	+	0.693375	Quartile 2
chrX	185447	186718	YJL125C	1	-	0.692575	Quartile 2
chrXII	587568	588963	YLR225C	1	-	0.690975	Quartile 2
chrIV	1189126	1189641	YDR357C	1	-	0.69015	Quartile 2
chrXII	332507	336133	YLR096W	1	+	0.690123	Quartile 2
chrXIV	119244	121090	YNL275W	1	+	0.689954	Quartile 2
chrXVI	790042	791202	YPR127W	1	+	0.689727	Quartile 2
chrXV	78172	79540	YOL128C	1	-	0.689591	Quartile 2
chrXI	48933	49838	YKL206C	1	-	0.688759	Quartile 2
chrII	270788	273761	YBR017C	1	-	0.687973	Quartile 2
chrXII	366532	368186	YLR108C	1	-	0.687858	Quartile 2
chrII	583621	584783	YBR176W	1	+	0.687783	Quartile 2
chrXIV	323760	325211	YNL165W	1	+	0.687781	Quartile 2
chrXV	89524	91462	YOL122C	1	-	0.686917	Quartile 2
chrXIV	33216	34255	YNL322C	1	-	0.686511	Quartile 2
chrXV	729862	733499	YOR207C	1	-	0.68602	Quartile 2
chrX	583702	585117	YJR084W	1	+	0.685507	Quartile 2
chrXIII	659684	661659	YMR198W	1	+	0.684772	Quartile 2
chrII	194034	195923	YBL015W	1	+	0.683995	Quartile 2
chrXIV	246354	247186	YNL213C	1	-	0.683936	Quartile 2
chrXVI	716001	718500	YPR091C	1	-	0.683732	Quartile 2
chrX	507689	510158	YJR040W	1	+	0.68299	Quartile 2
chrVII	977251	977913	YGR243W	1	+	0.68277	Quartile 2
chrXII	816011	817833	YLR343W	1	+	0.682445	Quartile 2
chrXIII	137483	139073	YML068W	1	+	0.682389	Quartile 2
chrIV	924686	926200	YDR229W	1	+	0.681723	Quartile 2
chrXII	694969	696922	YLR276C	1	-	0.681649	Quartile 2
chrX	380164	381051	YJL035C	1	-	0.681518	Quartile 2
chrXIII	49846	50983	YML110C	1	-	0.681216	Quartile 2
chrVIII	486788	487757	YHR192W	1	+	0.681096	Quartile 2
chrIV	781365	782031	YDR163W	1	+	0.680588	Quartile 2
chrIV	433466	434096	YDL008W	1	+	0.680561	Quartile 2
chrXIII	260203	261663	YML005W	1	+	0.680539	Quartile 2
chrXIII	206258	208963	YML035C	1	-	0.679723	Quartile 2
chrIV	1061392	1062838	YDR300C	1	-	0.679381	Quartile 2
chrXV	519039	520082	YOR106W	1	+	0.679307	Quartile 2
chrVII	43277	44609	YGL243W	1	+	0.678791	Quartile 2
chrX	457851	458398	YJR010C-A	1	-	0.678776	Quartile 2
chrXII	178604	179667	YLR018C	1	-	0.678563	Quartile 2
chrXVI	459942	460726	YPL051W	1	+	0.678005	Quartile 2
chrXV	548613	550287	YOR119C	1	-	0.677751	Quartile 2
chrIV	283368	284521	YDL099W	1	+	0.677529	Quartile 2
chrV	254637	256344	YER051W	1	+	0.676938	Quartile 2
chrVI	38725	40208	YFL048C	1	-	0.676389	Quartile 2
chrIV	730557	732886	YDR138W	1	+	0.676224	Quartile 2
chrXV	718439	720145	YOR198C	1	-	0.676168	Quartile 2
chrXIII	205608	206356	YML036W	1	+	0.676059	Quartile 2
chrXVI	551988	553426	YPL003W	1	+	0.675943	Quartile 2
chrXV	624688	626645	YOR154W	1	+	0.675706	Quartile 2
chrXI	469670	471344	YKR016W	1	+	0.675401	Quartile 2
chrVII	601613	604542	YGR056W	1	+	0.675376	Quartile 2
chrXIV	347624	348565	YNL151C	1	-	0.675164	Quartile 2
chrVII	62050	63073	YGL232W	1	+	0.674953	Quartile 2
chrII	244272	245706	YBR004C	1	-	0.674866	Quartile 2
chrXV	48851	49519	YOL146W	1	+	0.674498	Quartile 2
chrXVI	711296	713063	YPR088C	1	-	0.674416	Quartile 2
chrV	484765	487247	YER157W	1	+	0.674181	Quartile 2
chrXII	46577	47184	YLL047W	1	+	0.673899	Quartile 2
chrXIII	298836	300536	YMR014W	1	+	0.673799	Quartile 2
chrIV	622030	624849	YDR089W	1	+	0.673447	Quartile 3
chrXII	820445	822140	YLR345W	1	+	0.673271	Quartile 3
chrXIV	76810	78665	YNL295W	1	+	0.67323	Quartile 3
chrIV	509644	512238	YDR034C	1	-	0.673102	Quartile 3
chrII	800470	802156	YBR297W	1	+	0.672416	Quartile 3
chrIV	1395028	1397994	YDR466W	1	+	0.672134	Quartile 3
chrXV	453692	455916	YOR069W	1	+	0.671834	Quartile 3
chrXI	299491	302110	YKL072W	1	+	0.671351	Quartile 3
chrXIII	138991	140243	YML067C	1	-	0.671124	Quartile 3
chrV	164498	166181	YER007W	1	+	0.671098	Quartile 3
chrXIII	111834	112468	YML077W	1	+	0.670677	Quartile 3
chrIV	810433	811677	YDR173C	1	-	0.670665	Quartile 3
chrIV	658301	661168	YDR103W	1	+	0.670665	Quartile 3
chrXVI	13001	14402	YPL279C	1	-	0.670611	Quartile 3
chrV	189345	191870	YER017C	1	-	0.670439	Quartile 3
chrXIV	267456	269677	YNL197C	1	-	0.670219	Quartile 3
chrII	567741	568538	YBR164C	1	-	0.670033	Quartile 3
chrII	462111	462740	YBR111W-A	1	+	0.669999	Quartile 3
chrXII	17938	19789	YLL061W	1	+	0.669999	Quartile 3
chrX	88716	89249	YJL179W	1	+	0.669461	Quartile 3
chrII	707488	708124	YBR244W	1	+	0.669216	Quartile 3
chrIV	503936	504765	YDR032C	1	-	0.668982	Quartile 3
chrXV	459259	461356	YOR071C	1	-	0.668964	Quartile 3
chrIII	125884	126778	YCR007C	1	-	0.668825	Quartile 3
chrVI	201759	203455	YFR024C-A	1	-	0.668224	Quartile 3
chrVII	845770	846492	YGR174C	1	-	0.668129	Quartile 3
chrII	364628	365739	YBR061C	1	-	0.66811	Quartile 3
chrXIV	368415	370147	YNL137C	1	-	0.667973	Quartile 3
chrIV	1110570	1111784	YDR322W	1	+	0.667763	Quartile 3
chrXIII	541122	542949	YMR136W	1	+	0.667676	Quartile 3
chrIV	965048	966516	YDR254W	1	+	0.667572	Quartile 3
chrXII	316072	318134	YLR088W	1	+	0.667522	Quartile 3
chrIV	181066	183050	YDL153C	1	-	0.667458	Quartile 3
chrVII	22286	23368	YGL254W	1	+	0.667422	Quartile 3
chrVII	1063677	1064998	YGR286C	1	-	0.667104	Quartile 3
chrIV	954267	955105	YDR246W	1	+	0.666563	Quartile 3
chrVIII	100437	101999	YHL003C	1	-	0.666172	Quartile 3
chrXIV	370345	371821	YNL136W	1	+	0.66536	Quartile 3
chrII	636562	642303	YBR208C	1	-	0.665343	Quartile 3
chrVI	196804	199153	YFR022W	1	+	0.66519	Quartile 3
chrIV	624900	626076	YDR090C	1	-	0.665154	Quartile 3
chrII	527135	527383	YBR141W-A	1	+	0.664959	Quartile 3
chrII	420069	423135	YBR086C	1	-	0.664882	Quartile 3
chrIV	766611	768086	YDR153C	1	-	0.663716	Quartile 3
chrXIII	341101	341819	YMR035W	1	+	0.663486	Quartile 3
chrV	456269	457746	YER143W	1	+	0.663384	Quartile 3
chrIV	709490	713143	YDR128W	1	+	0.663292	Quartile 3
chrVIII	502359	504363	YHR202W	1	+	0.663259	Quartile 3
chrXII	175180	176904	YLR015W	1	+	0.662982	Quartile 3
chrXV	468185	469307	YOR075W	1	+	0.662896	Quartile 3
chrIX	302058	302653	YIL028W	1	+	0.662608	Quartile 3
chrXII	278835	281008	YLR072W	1	+	0.66259	Quartile 3
chrXII	528227	530537	YLR188W	1	+	0.662306	Quartile 3
chrXVI	912627	917077	YPR189W	1	+	0.66189	Quartile 3
chrXII	853997	854459	YLR364W	1	+	0.661416	Quartile 3
chrX	161848	164276	YJL132W	1	+	0.661294	Quartile 3
chrII	238836	241382	YBR001C	1	-	0.661127	Quartile 3
chrXV	658654	659711	YOR174W	1	+	0.660632	Quartile 3
chrIX	157246	160248	YIL109C	1	-	0.659943	Quartile 3
chrXVI	86888	88063	YPL244C	1	-	0.659733	Quartile 3
chrIX	134351	136227	YIL120W	1	+	0.659477	Quartile 3
chrXII	907864	909524	YLR394W	1	+	0.659435	Quartile 3
chrXII	644319	645058	YLR254C	1	-	0.659406	Quartile 3
chrXII	1015431	1017760	YLR440C	1	-	0.658329	Quartile 3
chrIV	54241	56457	YDL224C	1	-	0.658055	Quartile 3
chrIV	1501312	1502214	YDR533C	1	-	0.658021	Quartile 3
chrVII	924648	930878	YGR217W	1	+	0.657978	Quartile 3
chrXV	710388	711691	YOR193W	1	+	0.657755	Quartile 3
chrXII	432150	432829	YLR145W	1	+	0.657612	Quartile 3
chrVIII	342324	344390	YHR117W	1	+	0.657467	Quartile 3
chrVII	124613	129239	YGL197W	1	+	0.657009	Quartile 3
chrXVI	911895	912498	YPR188C	1	-	0.656974	Quartile 3
chrVII	678640	682293	YGR097W	1	+	0.656612	Quartile 3
chrIX	80283	83069	YIL143C	1	-	0.655979	Quartile 3
chrX	652707	654270	YJR124C	1	-	0.655939	Quartile 3
chrXIV	280368	281598	YNL191W	1	+	0.655741	Quartile 3
chrX	358177	359723	YJL044C	1	-	0.655003	Quartile 3
chrXVI	720604	721028	YPR094W	1	+	0.654152	Quartile 3
chrXIV	438359	439317	YNL099C	1	-	0.65392	Quartile 3
chrIV	178273	181173	YDL154W	1	+	0.6537	Quartile 3
chrIX	278389	279970	YIL039W	1	+	0.653486	Quartile 3
chrVII	343280	344676	YGL090W	1	+	0.652657	Quartile 3
chrVIII	151612	157559	YHR023W	1	+	0.652388	Quartile 3
chrVII	694423	695146	YGR102C	1	-	0.652265	Quartile 3
chrVIII	334357	335697	YHR112C	1	-	0.652216	Quartile 3
chrIV	359745	361363	YDL054C	1	-	0.652113	Quartile 3
chrXIII	848659	849947	YMR289W	1	+	0.651683	Quartile 3
chrXIV	678733	680601	YNR030W	1	+	0.651506	Quartile 3
chrXVI	383351	384538	YPL087W	1	+	0.65118	Quartile 3
chrV	518142	520902	YER167W	1	+	0.650601	Quartile 3
chrIX	295949	300069	YIL030C	1	-	0.650235	Quartile 3
chrIV	486720	488065	YDR021W	1	+	0.649795	Quartile 3
chrXV	294670	296167	YOL016C	1	-	0.64966	Quartile 3
chrV	85432	86313	YEL034C-A	1	-	0.649557	Quartile 3
chrXV	842793	843741	YOR278W	1	+	0.649527	Quartile 3
chrXVI	706874	708501	YPR084W	1	+	0.649463	Quartile 3
chrXV	1026810	1028172	YOR368W	1	+	0.648809	Quartile 3
chrIX	33568	34157	YIL165C	1	-	0.648566	Quartile 3
chrXIII	497655	499397	YMR115W	1	+	0.647638	Quartile 3
chrIV	1075814	1077990	YDR307W	1	+	0.647466	Quartile 3
chrXIV	346289	347658	YNL152W	1	+	0.647378	Quartile 3
chrVII	947346	949128	YGR227W	1	+	0.645985	Quartile 3
chrXIII	119989	121355	YML074C	1	-	0.645631	Quartile 3
chrXIII	355349	356984	YMR044W	1	+	0.644981	Quartile 3
chrXVI	864342	866490	YPR161C	1	-	0.644648	Quartile 3
chrV	548384	549610	YER179W	1	+	0.644608	Quartile 3
chrII	499502	501534	YBR132C	1	-	0.644443	Quartile 3
chrXV	85337	86784	YOL124C	1	-	0.644379	Quartile 3
chrIV	1133037	1135454	YDR333C	1	-	0.643787	Quartile 3
chrX	306065	307962	YJL071W	1	+	0.643665	Quartile 3
chrX	553373	554862	YJR062C	1	-	0.643604	Quartile 3
chrXV	170955	180443	YOL081W	1	+	0.643601	Quartile 3
chrVIII	454117	455625	YHR176W	1	+	0.643452	Quartile 3
chrII	723583	724276	YBR254C	1	-	0.643304	Quartile 3
chrIV	1117097	1120301	YDR325W	1	+	0.643132	Quartile 3
chrXIII	838143	840107	YMR284W	1	+	0.643129	Quartile 3
chrXVI	608720	610072	YPR023C	1	-	0.642809	Quartile 3
chrXI	137803	140750	YKL165C	1	-	0.642737	Quartile 3
chrII	283685	284417	YBR022W	1	+	0.642464	Quartile 3
chrVII	833253	834539	YGR168C	1	-	0.642335	Quartile 3
chrVII	912833	913295	YGR209C	1	-	0.642294	Quartile 3
chrI	57502	57966	YAL044W-A	1	+	0.642076	Quartile 3
chrXIII	181391	183516	YML046W	1	+	0.641828	Quartile 3
chrVI	90972	93473	YFL023W	1	+	0.641712	Quartile 3
chrIV	258857	263322	YDL112W	1	+	0.641499	Quartile 3
chrX	633500	635818	YJR110W	1	+	0.641293	Quartile 3
chrXVI	504188	506440	YPL023C	1	-	0.641268	Quartile 3
chrXIV	31892	33320	YNL323W	1	+	0.640949	Quartile 3
chrII	44109	45007	YBL093C	1	-	0.640866	Quartile 3
chrII	741996	742594	YBR269C	1	-	0.640678	Quartile 3
chrXVI	266088	267564	YPL151C	1	-	0.640615	Quartile 3
chrV	140502	140891	YEL008C-A	1	-	0.640254	Quartile 3
chrXVI	907162	909546	YPR185W	1	+	0.640236	Quartile 3
chrXVI	118246	120182	YPL228W	1	+	0.640023	Quartile 3
chrIV	1369675	1379674	YDR457W	1	+	0.639981	Quartile 3
chrVII	245662	248326	YGL139W	1	+	0.639869	Quartile 3
chrIV	1246064	1248082	YDR386W	1	+	0.639859	Quartile 3
chrXII	41171	46379	YLL048C	1	-	0.639602	Quartile 3
chrII	737726	738390	YBR264C	1	-	0.639596	Quartile 3
chrXIII	316954	318457	YMR021C	1	-	0.639595	Quartile 3
chrIV	503473	504021	YDR031W	1	+	0.638991	Quartile 3
chrIV	926129	926963	YDR231C	1	-	0.638891	Quartile 3
chrIV	1170152	1171938	YDR348C	1	-	0.638653	Quartile 3
chrXII	323430	326412	YLR092W	1	+	0.638172	Quartile 3
chrII	132412	133924	YBL046W	1	+	0.637606	Quartile 3
chrIV	218568	219339	YDL135C	1	-	0.63749	Quartile 3
chrIV	1202700	1204233	YDR364C	1	-	0.637486	Quartile 3
chrVII	1070235	1071950	YGR288W	1	+	0.637446	Quartile 3
chrIX	116924	117670	YIL127C	1	-	0.637051	Quartile 3
chrV	276499	278306	YER060W-A	1	+	0.637032	Quartile 3
chrIV	1289366	1292338	YDR409W	1	+	0.636929	Quartile 3
chrII	198928	201775	YBL014C	1	-	0.636657	Quartile 3
chrXV	414392	415941	YOR046C	1	-	0.636587	Quartile 3
chrXV	675869	677943	YOR181W	1	+	0.636418	Quartile 3
chrIII	276601	279853	YCR092C	1	-	0.636201	Quartile 3
chrXVI	366904	368090	YPL096W	1	+	0.635994	Quartile 3
chrXV	474584	476948	YOR080W	1	+	0.635838	Quartile 3
chrVII	428541	431433	YGL036W	1	+	0.635702	Quartile 3
chrXIV	298277	299659	YNL181W	1	+	0.635499	Quartile 3
chrV	561512	562734	YER186C	1	-	0.635452	Quartile 3
chrIV	842298	843551	YDR191W	1	+	0.635215	Quartile 3
chrX	676946	677341	YJR135W-A	1	+	0.635161	Quartile 3
chrXV	989735	992917	YOR349W	1	+	0.634777	Quartile 3
chrII	561588	562911	YBR161W	1	+	0.63456	Quartile 3
chrV	540572	540897	YER175W-A	1	+	0.634335	Quartile 3
chrXII	568469	570761	YLR214W	1	+	0.63415	Quartile 3
chrIV	1331135	1332946	YDR434W	1	+	0.634023	Quartile 3
chrV	98584	99207	YEL028W	1	+	0.63399	Quartile 3
chrIV	671226	673462	YDR108W	1	+	0.633615	Quartile 3
chrX	378717	380245	YJL036W	1	+	0.633606	Quartile 3
chrXV	815830	817038	YOR261C	1	-	0.633195	Quartile 3
chrX	324913	326286	YJL059W	1	+	0.633185	Quartile 3
chrI	79688	80687	YAL034W-A	1	+	0.633169	Quartile 3
chrV	290143	290947	YER066W	1	+	0.633028	Quartile 3
chrII	480352	480992	YBR120C	1	-	0.632941	Quartile 3
chrXII	346959	348215	YLR105C	1	-	0.632856	Quartile 3
chrXIII	45042	46040	YML112W	1	+	0.63233	Quartile 3
chrXII	221320	222178	YLR036C	1	-	0.632273	Quartile 3
chrX	649719	651332	YJR122W	1	+	0.632229	Quartile 3
chrXVI	148489	150282	YPL214C	1	-	0.631996	Quartile 3
chrIV	945048	945544	YDR241W	1	+	0.631941	Quartile 3
chrXIV	387162	389862	YNL126W	1	+	0.631738	Quartile 3
chrXI	603128	604253	YKR087C	1	-	0.63158	Quartile 3
chrX	526756	528502	YJR049C	1	-	0.631576	Quartile 3
chrI	94612	95598	YAL027W	1	+	0.631551	Quartile 3
chrVI	16950	18825	YFL055W	1	+	0.631303	Quartile 3
chrIV	1473322	1474856	YDR515W	1	+	0.631028	Quartile 3
chrXVI	749153	751956	YPR112C	1	-	0.630894	Quartile 3
chrVII	371954	374232	YGL071W	1	+	0.630726	Quartile 3
chrII	690244	691732	YBR236C	1	-	0.630705	Quartile 3
chrVI	169870	172410	YFR013W	1	+	0.630538	Quartile 3
chrXI	115407	118077	YKL176C	1	-	0.630247	Quartile 3
chrXV	418514	421695	YOR048C	1	-	0.630221	Quartile 3
chrX	76659	79352	YJL187C	1	-	0.630093	Quartile 3
chrIV	1103731	1105067	YDR318W	1	+	0.629449	Quartile 3
chrXVI	931338	932962	YPR196W	1	+	0.629358	Quartile 3
chrXVI	876167	876669	YPR166C	1	-	0.629218	Quartile 3
chrXVI	506628	510171	YPL022W	1	+	0.628973	Quartile 3
chrX	719612	721379	YJR152W	1	+	0.628348	Quartile 3
chrXV	822406	824938	YOR267C	1	-	0.62806	Quartile 3
chrIV	22749	26116	YDL240W	1	+	0.627787	Quartile 3
chrIV	722905	727586	YDR135C	1	-	0.627678	Quartile 3
chrIX	370681	373096	YIR007W	1	+	0.627556	Quartile 3
chrXI	560761	562313	YKR063C	1	-	0.627414	Quartile 3
chrXVI	393996	396668	YPL084W	1	+	0.627237	Quartile 3
chrV	538331	539276	YER174C	1	-	0.627184	Quartile 3
chrII	115470	116873	YBL055C	1	-	0.626884	Quartile 3
chrVII	837092	840663	YGR170W	1	+	0.626611	Quartile 3
chrXV	292463	294784	YOL017W	1	+	0.626362	Quartile 3
chrXVI	410314	411435	YPL076W	1	+	0.626353	Quartile 3
chrXI	403557	403921	YKL018C-A	1	-	0.626145	Quartile 3
chrXIII	494942	496345	YMR113W	1	+	0.625389	Quartile 3
chrXIV	716697	718446	YNR051C	1	-	0.625359	Quartile 3
chrV	258595	259726	YER053C	1	-	0.624298	Quartile 3
chrXVI	130051	132313	YPL222W	1	+	0.624203	Quartile 3
chrXIII	350320	350920	YMR040W	1	+	0.624169	Quartile 3
chrXIII	553250	554567	YMR144W	1	+	0.62381	Quartile 3
chrVIII	18859	21024	YHL040C	1	-	0.623347	Quartile 3
chrXV	981760	984935	YOR346W	1	+	0.623069	Quartile 3
chrVIII	397195	399152	YHR150W	1	+	0.62248	Quartile 3
chrIV	733430	733949	YDR139C	1	-	0.622416	Quartile 3
chrXII	829365	830384	YLR351C	1	-	0.622352	Quartile 3
chrXIV	52604	54098	YNL309W	1	+	0.622262	Quartile 3
chrXIII	190095	191869	YML043C	1	-	0.621814	Quartile 3
chrIX	345584	347964	YIL005W	1	+	0.621616	Quartile 3
chrXV	464711	466667	YOR073W	1	+	0.621596	Quartile 3
chrXVI	688145	688927	YPR071W	1	+	0.621223	Quartile 3
chrVII	635564	636049	YGR073C	1	-	0.620993	Quartile 3
chrVI	154314	155906	YFR005C	1	-	0.620461	Quartile 3
chrXVI	713244	716071	YPR089W	1	+	0.619955	Quartile 3
chrIII	71759	73436	YCL027W	1	+	0.619189	Quartile 3
chrXII	888769	892953	YLR384C	1	-	0.61901	Quartile 3
chrII	686832	690351	YBR235W	1	+	0.618911	Quartile 3
chrII	112727	113444	YBL057C	1	-	0.618787	Quartile 3
chrVII	346289	346948	YGL087C	1	-	0.618601	Quartile 3
chrIV	1311963	1314989	YDR421W	1	+	0.618217	Quartile 3
chrV	212491	213236	YER029C	1	-	0.618159	Quartile 3
chrI	73924	74966	YAL037W	1	+	0.617516	Quartile 3
chrXIV	235837	237803	YNL219C	1	-	0.61735	Quartile 3
chrIV	352769	355540	YDL056W	1	+	0.617034	Quartile 3
chrX	352356	353715	YJL046W	1	+	0.616665	Quartile 3
chrX	467933	468552	YJR020W	1	+	0.616631	Quartile 3
chrXVI	361816	363441	YPL100W	1	+	0.616485	Quartile 3
chrVII	217475	221021	YGL151W	1	+	0.616452	Quartile 3
chrXIII	597225	599186	YMR168C	1	-	0.616057	Quartile 3
chrIX	381024	381838	YIR014W	1	+	0.615854	Quartile 3
chrX	123675	126381	YJL157C	1	-	0.615702	Quartile 3
chrXIV	636956	638977	YNR006W	1	+	0.6157	Quartile 3
chrVII	485870	489560	YGL006W	1	+	0.615217	Quartile 3
chrVII	656907	659888	YGR089W	1	+	0.614878	Quartile 3
chrVIII	338005	340128	YHR114W	1	+	0.61486	Quartile 3
chrVII	25617	27520	YGL252C	1	-	0.614829	Quartile 3
chrXII	956690	958150	YLR418C	1	-	0.614724	Quartile 3
chrVIII	486137	486659	YHR191C	1	-	0.61418	Quartile 3
chrXVI	308685	309637	YPL127C	1	-	0.614099	Quartile 3
chrIV	565886	567650	YDR057W	1	+	0.614094	Quartile 3
chrXII	176719	177444	YLR016C	1	-	0.613461	Quartile 3
chrXV	888353	888782	YOR304C-A	1	-	0.613384	Quartile 3
chrXIV	58804	59823	YNL305C	1	-	0.612893	Quartile 3
chrXIV	247402	249946	YNL212W	1	+	0.612792	Quartile 3
chrIV	1298364	1301040	YDR416W	1	+	0.612666	Quartile 3
chrII	698247	700076	YBR239C	1	-	0.612565	Quartile 3
chrIV	289478	290137	YDL094C	1	-	0.612431	Quartile 3
chrXIII	226912	228711	YML023C	1	-	0.61241	Quartile 3
chrXIV	325137	326420	YNL164C	1	-	0.612385	Quartile 3
chrII	150311	151240	YBL036C	1	-	0.612375	Quartile 3
chrXI	440368	442774	YKR001C	1	-	0.611756	Quartile 3
chrXVI	533514	534744	YPL011C	1	-	0.610967	Quartile 3
chrVII	502888	504572	YGR004W	1	+	0.610393	Quartile 3
chrXVI	472924	474789	YPL042C	1	-	0.610257	Quartile 3
chrIX	295478	295958	YIL030W-A	1	+	0.60926	Quartile 3
chrVII	604648	605572	YGR057C	1	-	0.609139	Quartile 3
chrIV	450123	452552	YDR001C	1	-	0.609026	Quartile 3
chrXIV	711580	713002	YNR048W	1	+	0.608743	Quartile 3
chrVII	918406	919531	YGR213C	1	-	0.608693	Quartile 3
chrXI	339141	339517	YKL053C-A	1	-	0.608625	Quartile 3
chrX	257349	261053	YJL092W	1	+	0.608515	Quartile 3
chrII	462650	465827	YBR112C	1	-	0.608466	Quartile 3
chrVII	37486	38815	YGL246C	1	-	0.608347	Quartile 3
chrVII	858233	858790	YGR181W	1	+	0.608114	Quartile 3
chrXVI	725320	728742	YPR097W	1	+	0.607864	Quartile 3
chrXIII	78256	79720	YML097C	1	-	0.607417	Quartile 3
chrV	520930	522701	YER168C	1	-	0.607337	Quartile 3
chrXV	325178	326269	YOL001W	1	+	0.607244	Quartile 3
chrX	586041	586512	YJR086W	1	+	0.606699	Quartile 3
chrX	635734	636799	YJR111C	1	-	0.606257	Quartile 3
chrVIII	552033	553562	YHR215W	1	+	0.605911	Quartile 3
chrV	102379	106236	YEL025C	1	-	0.605869	Quartile 3
chrIV	1104922	1105898	YDR319C	1	-	0.605722	Quartile 3
chrXII	121940	124793	YLL013C	1	-	0.60544	Quartile 3
chrX	85632	87582	YJL181W	1	+	0.605144	Quartile 3
chrX	570317	571004	YJR071W	1	+	0.605117	Quartile 3
chrX	615475	616377	YJR099W	1	+	0.604856	Quartile 3
chrXIII	412121	412912	YMR073C	1	-	0.604852	Quartile 3
chrXV	820964	822369	YOR266W	1	+	0.604842	Quartile 3
chrXIV	669660	670217	YNR022C	1	-	0.604663	Quartile 3
chrI	225393	226903	YAR071W	1	+	0.604325	Quartile 3
chrXI	210485	212347	YKL124W	1	+	0.603462	Quartile 3
chrII	657782	658520	YBR217W	1	+	0.603418	Quartile 3
chrXIII	99374	99840	YML084W	1	+	0.603154	Quartile 3
chrXIII	490269	492010	YMR110C	1	-	0.602624	Quartile 3
chrXI	394718	397383	YKL022C	1	-	0.602556	Quartile 3
chrV	387159	387883	YER112W	1	+	0.602538	Quartile 3
chrXIII	655020	658471	YMR196W	1	+	0.602479	Quartile 3
[truncated: 1,394 more rows]

## Sheet: Legend
Table EV5: Subset of mRNAs with quartiles employed in analyses of RNAPII distribution using the mean as the summarizing function. Table in BED format.The average Rpb1 signal per nucleotide at each indicated mRNA was used to define the quartiles.
