# Supplementary material for: Termination of non‐coding transcription in yeast relies on both an RNA Pol II CTD interaction domain and a CTD‐mimicking region in Sen1
Source: EMBO J. 2020 Feb 28;39(7):e101548. doi: 10.15252/embj.2019101548 (PMC7110113; doi:10.15252/embj.2019101548)
Supplement: Supplementary file 8 — Table EV6 [file EMBJ-39-e101548-s008.xlsx]

## Sheet: Table EV6
Chromosome	Start	End	ID		Strand	Average Rpb1 signal	Quartile
chrIII	68933	69297	CUT041	0	+	6.29135	Quartile 1
chrVIII	170687	170984	CUT175	0	+	4.91512	Quartile 1
chrXII	738142	738376	CUT271	0	+	4.46622	Quartile 1
chrVII	801680	801896	CUT623	0	-	4.46026	Quartile 1
chrXII	264909	265246	CUT733	0	-	4.26081	Quartile 1
chrXIII	557480	557584	CUT303	0	+	4.1653	Quartile 1
chrVII	667580	667810	CUT612	0	-	4.15629	Quartile 1
chrII	306231	306524	CUT011	0	+	3.87555	Quartile 1
chrXI	335280	335590	CUT232	0	+	3.75317	Quartile 1
chrIII	39036	39326	CUT040	0	+	3.50243	Quartile 1
chrIII	163955	164239	CUT047	0	+	3.24114	Quartile 1
chrXVI	454109	454329	CUT420	0	+	3.1951	Quartile 1
chrII	326330	326587	CUT015	0	+	2.99785	Quartile 1
chrVIII	115534	115641	CUT173	0	+	2.98595	Quartile 1
chrXIV	168087	168513	CUT319	0	+	2.92337	Quartile 1
chrIV	704053	704205	CUT507	0	-	2.83211	Quartile 1
chrXIV	68292	68418	CUT798	0	-	2.74336	Quartile 1
chrXIII	534957	535234	CUT301	0	+	2.58052	Quartile 1
chrXII	415741	416162	CUT260	0	+	2.54803	Quartile 1
chrXV	168317	168438	CUT361	0	+	2.54478	Quartile 1
chrXI	24588	24919	CUT701	0	-	2.52197	Quartile 1
chrII	381343	381535	CUT023	0	+	2.48906	Quartile 1
chrVII	148226	148313	CUT128	0	+	2.46706	Quartile 1
chrXVI	108006	108250	CUT880	0	-	2.39487	Quartile 1
chrXII	721763	721952	CUT270	0	+	2.38206	Quartile 1
chrXI	328125	329042	CUT231	0	+	2.35259	Quartile 1
chrII	429567	430123	CUT025	0	+	2.27967	Quartile 1
chrVII	1065501	1065662	CUT170	0	+	2.18154	Quartile 1
chrXIV	381109	381288	CUT334	0	+	2.17617	Quartile 1
chrVII	884481	884661	CUT160	0	+	2.14352	Quartile 1
chrXI	246094	246278	CUT229	0	+	2.11358	Quartile 1
chrXV	136248	136631	CUT357	0	+	2.10703	Quartile 1
chrXIII	628567	628754	CUT780	0	-	2.09521	Quartile 1
chrIV	247785	248020	CUT481	0	-	2.04571	Quartile 1
chrIV	690312	690488	CUT505	0	-	2.03764	Quartile 1
chrIX	382048	382139	CUT669	0	-	2.00769	Quartile 1
chrXII	657781	658088	CUT742	0	-	2.00195	Quartile 1
chrVI	252002	252265	CUT580	0	-	2.00023	Quartile 1
chrVII	56037	56184	CUT585	0	-	1.99396	Quartile 1
chrIV	1030504	1030733	CUT076	0	+	1.9809	Quartile 1
chrXIV	407851	408069	CUT811	0	-	1.96338	Quartile 1
chrIII	131779	132077	CUT044	0	+	1.96008	Quartile 1
chrIX	187903	188113	CUT188	0	+	1.91745	Quartile 1
chrX	280086	280671	CUT686	0	-	1.85144	Quartile 1
chrVII	420880	421093	CUT142	0	+	1.82418	Quartile 1
chrV	238464	238810	CUT109	0	+	1.82242	Quartile 1
chrXI	554331	554661	CUT723	0	-	1.81812	Quartile 1
chrIV	974570	974793	CUT075	0	+	1.79343	Quartile 1
chrVIII	231440	231856	CUT644	0	-	1.79138	Quartile 1
chrXVI	475175	475629	CUT422	0	+	1.78243	Quartile 1
chrIV	892184	892443	CUT515	0	-	1.76845	Quartile 1
chrX	134192	134349	CUT200	0	+	1.75169	Quartile 1
chrXIV	417791	417999	CUT335	0	+	1.71562	Quartile 1
chrXVI	76695	77165	CUT402	0	+	1.71461	Quartile 1
chrXI	307797	308002	CUT714	0	-	1.68606	Quartile 1
chrIV	1300555	1300993	CUT532	0	-	1.6769	Quartile 1
chrII	379122	379332	CUT022	0	+	1.67048	Quartile 1
chrVII	427281	427377	CUT143	0	+	1.63983	Quartile 1
chrXVI	644994	645268	CUT907	0	-	1.63186	Quartile 1
chrXIII	129739	130222	CUT285	0	+	1.62498	Quartile 1
chrVIII	208993	209270	CUT643	0	-	1.62197	Quartile 1
chrVIII	450435	450705	CUT655	0	-	1.59777	Quartile 1
chrVII	608759	609100	CUT609	0	-	1.59221	Quartile 1
chrXIII	773659	773876	CUT790	0	-	1.56591	Quartile 1
chrIV	215551	215720	CUT479	0	-	1.55039	Quartile 1
chrXVI	878320	878509	CUT921	0	-	1.54397	Quartile 1
chrXI	96062	96275	CUT704	0	-	1.53758	Quartile 1
chrII	341981	342206	CUT017	0	+	1.53277	Quartile 1
chrX	349376	349948	CUT211	0	+	1.52751	Quartile 1
chrXV	1001073	1001210	CUT396	0	+	1.49599	Quartile 1
chrX	413655	413923	CUT213	0	+	1.49089	Quartile 1
chrXII	839783	840044	CUT273	0	+	1.4763	Quartile 1
chrXIV	568377	568586	CUT340	0	+	1.47273	Quartile 1
chrXII	248757	249185	CUT254	0	+	1.47253	Quartile 1
chrI	30020	30501	CUT001	0	+	1.45982	Quartile 1
chrV	544878	545031	CUT571	0	-	1.45451	Quartile 1
chrI	180246	180341	CUT005	0	+	1.43797	Quartile 1
chrXI	557141	557284	CUT_GIM_0423	0	-	1.43659	Quartile 1
chrV	316751	316897	CUT111	0	+	1.43209	Quartile 1
chrXV	784375	784644	CUT862	0	-	1.42829	Quartile 1
chrX	650813	651270	CUT699	0	-	1.41856	Quartile 1
chrXV	380480	380717	CUT836	0	-	1.39713	Quartile 2
chrVII	616324	616917	CUT151	0	+	1.39368	Quartile 2
chrXV	462612	463007	CUT379	0	+	1.39203	Quartile 2
chrVII	576184	576565	CUT607	0	-	1.38126	Quartile 2
chrV	294739	294832	CUT558	0	-	1.37519	Quartile 2
chrXVI	169705	170152	CUT405	0	+	1.37404	Quartile 2
chrIV	132444	132704	CUT474	0	-	1.3639	Quartile 2
chrXV	267830	268062	CUT366	0	+	1.35407	Quartile 2
chrX	109799	110232	CUT197	0	+	1.34028	Quartile 2
chrXVI	565273	565454	CUT423	0	+	1.34023	Quartile 2
chrII	365852	366319	CUT019	0	+	1.32986	Quartile 2
chrVII	1038707	1039046	CUT168	0	+	1.32542	Quartile 2
chrV	416345	416555	CUT566	0	-	1.31581	Quartile 2
chrIV	769915	770189	CUT510	0	-	1.31423	Quartile 2
chrIV	501754	502074	CUT064	0	+	1.31338	Quartile 2
chrXIII	204441	204877	CUT288	0	+	1.31018	Quartile 2
chrXIV	87041	87286	CUT799	0	-	1.30478	Quartile 2
chrXIV	348759	349094	CUT332	0	+	1.30019	Quartile 2
chrXIV	174914	175232	CUT320	0	+	1.29112	Quartile 2
chrXI	476087	476328	CUT240	0	+	1.27977	Quartile 2
chrVII	412775	413142	CUT600	0	-	1.25655	Quartile 2
chrIV	794471	795084	CUT071	0	+	1.25434	Quartile 2
chrIV	751135	751377	CUT508	0	-	1.24318	Quartile 2
chrX	535101	535759	CUT695	0	-	1.2365	Quartile 2
chrXV	953825	954099	CUT870	0	-	1.23325	Quartile 2
chrIX	99982	100114	CUT186	0	+	1.22527	Quartile 2
chrV	261941	262632	CUT110	0	+	1.21193	Quartile 2
chrX	119471	119663	CUT674	0	-	1.20824	Quartile 2
chrIV	310438	310922	CUT054	0	+	1.20023	Quartile 2
chrIV	163401	163536	CUT051	0	+	1.19854	Quartile 2
chrIV	1427375	1427802	CUT098	0	+	1.19785	Quartile 2
chrVII	166718	166890	CUT130	0	+	1.1703	Quartile 2
chrIV	1319433	1319680	CUT092	0	+	1.16401	Quartile 2
chrXII	109233	109532	CUT248	0	+	1.16001	Quartile 2
chrXVI	215384	215645	CUT408	0	+	1.14304	Quartile 2
chrV	303205	303279	CUT561	0	-	1.13432	Quartile 2
chrVII	228781	229356	CUT133	0	+	1.1192	Quartile 2
chrXI	223208	223431	CUT228	0	+	1.11659	Quartile 2
chrIV	687413	687899	CUT504	0	-	1.10549	Quartile 2
chrVIII	501295	501621	CUT183	0	+	1.10204	Quartile 2
chrXVI	207406	207721	CUT891	0	-	1.09065	Quartile 2
chrX	486520	486691	CUT215	0	+	1.08204	Quartile 2
chrV	326173	326450	CUT112	0	+	1.07048	Quartile 2
chrIV	1269444	1269705	CUT528	0	-	1.06851	Quartile 2
chrIX	45744	45923	CUT659	0	-	1.06641	Quartile 2
chrVIII	128704	129284	CUT640	0	-	1.06418	Quartile 2
chrXIII	861449	861684	CUT311	0	+	1.06346	Quartile 2
chrX	155032	155744	CUT204	0	+	1.06339	Quartile 2
chrV	178263	178590	CUT550	0	-	1.05878	Quartile 2
chrVI	194402	194554	CUT578	0	-	1.05159	Quartile 2
chrXII	97795	98034	CUT246	0	+	1.04207	Quartile 2
chrXV	553161	553545	CUT382	0	+	1.04165	Quartile 2
chrXII	541944	542192	CUT265	0	+	1.03903	Quartile 2
chrVIII	69688	70067	CUT638	0	-	1.03544	Quartile 2
chrIX	259707	259952	CUT664	0	-	1.02613	Quartile 2
chrV	432733	432860	CUT568	0	-	1.02021	Quartile 2
chrXV	605300	605550	CUT384	0	+	1.01896	Quartile 2
chrV	321709	321901	CUT563	0	-	1.01796	Quartile 2
chrXIV	108076	108189	CUT801	0	-	1.01265	Quartile 2
chrVI	44676	45654	CUT121	0	+	1.00646	Quartile 2
chrIX	135514	136003	CUT661	0	-	1.00563	Quartile 2
chrIX	212147	212394	CUT190	0	+	0.994222	Quartile 2
chrXIV	736338	736497	CUT820	0	-	0.990861	Quartile 2
chrII	376365	376548	CUT021	0	+	0.989437	Quartile 2
chrII	549309	549529	CUT456	0	-	0.980989	Quartile 2
chrIV	588007	588482	CUT067	0	+	0.976647	Quartile 2
chrIV	423724	423917	CUT059	0	+	0.974898	Quartile 2
chrX	461430	461596	CUT692	0	-	0.971123	Quartile 2
chrVII	280777	281014	CUT135	0	+	0.964755	Quartile 2
chrXI	257972	258359	CUT708	0	-	0.963803	Quartile 2
chrXV	458176	458534	CUT378	0	+	0.949203	Quartile 2
chrXVI	675906	676033	CUT428	0	+	0.943181	Quartile 2
chrIV	562582	562875	CUT498	0	-	0.943018	Quartile 2
chrII	408004	408473	CUT453	0	-	0.934685	Quartile 2
chrIV	630030	630691	CUT503	0	-	0.93026	Quartile 2
chrXVI	939166	939474	CUT435	0	+	0.9257	Quartile 2
chrVII	516025	516271	CUT604	0	-	0.925433	Quartile 2
chrII	483748	483851	CUT026	0	+	0.916296	Quartile 2
chrXIII	759984	760155	CUT788	0	-	0.904365	Quartile 2
chrXV	1010567	1010862	CUT874	0	-	0.901094	Quartile 2
chrIV	1072774	1073221	CUT078	0	+	0.894133	Quartile 2
chrIV	1092700	1093112	CUT080	0	+	0.887971	Quartile 3
chrII	340920	341239	CUT449	0	-	0.883768	Quartile 3
chrXIV	258395	258617	CUT327	0	+	0.879635	Quartile 3
chrXI	489878	490080	CUT241	0	+	0.873787	Quartile 3
chrX	604490	604728	CUT218	0	+	0.866171	Quartile 3
chrX	117933	118487	CUT199	0	+	0.850588	Quartile 3
chrVII	366865	367139	CUT140	0	+	0.846784	Quartile 3
chrXV	421891	422075	CUT374	0	+	0.83736	Quartile 3
chrXVI	759234	759523	CUT913	0	-	0.832906	Quartile 3
chrVII	739358	739659	CUT617	0	-	0.824552	Quartile 3
chrII	571410	571693	CUT028	0	+	0.823077	Quartile 3
chrVII	671589	671911	CUT614	0	-	0.816424	Quartile 3
chrVIII	381172	381300	CUT650	0	-	0.812939	Quartile 3
chrX	581771	582247	CUT216	0	+	0.804964	Quartile 3
chrV	9952	10415	CUT103	0	+	0.804963	Quartile 3
chrIV	304119	304856	CUT483	0	-	0.804806	Quartile 3
chrXIII	545461	545713	CUT776	0	-	0.801254	Quartile 3
chrII	784952	785168	CUT039	0	+	0.796823	Quartile 3
chrIV	1240105	1240646	CUT088	0	+	0.79391	Quartile 3
chrXIII	915031	915075	CUT794	0	-	0.79376	Quartile 3
chrXII	196781	197107	CUT252	0	+	0.789203	Quartile 3
chrIV	1496773	1497053	CUT101	0	+	0.78879	Quartile 3
chrXII	1041750	1042205	CUT278	0	+	0.788018	Quartile 3
chrIV	784505	784676	CUT513	0	-	0.785319	Quartile 3
chrXV	332955	333366	CUT833	0	-	0.781589	Quartile 3
chrXVI	874690	874887	CUT919	0	-	0.77962	Quartile 3
chrIX	220963	221088	CUT191	0	+	0.778578	Quartile 3
chrXV	363944	364133	CUT834	0	-	0.765787	Quartile 3
chrIV	1359134	1359371	CUT095	0	+	0.763976	Quartile 3
chrXVI	699622	700021	CUT910	0	-	0.763278	Quartile 3
chrXII	505606	505815	CUT739	0	-	0.761334	Quartile 3
chrIV	482614	483320	CUT062	0	+	0.759332	Quartile 3
chrXV	170281	170556	CUT362	0	+	0.754158	Quartile 3
chrVIII	273344	273603	CUT646	0	-	0.752823	Quartile 3
chrV	347826	347964	CUT114	0	+	0.75185	Quartile 3
chrXIII	649631	649825	CUT782	0	-	0.748182	Quartile 3
chrVII	256371	257279	CUT592	0	-	0.7433	Quartile 3
chrXIV	275815	276051	CUT806	0	-	0.741272	Quartile 3
chrXIV	359163	359249	CUT808	0	-	0.740763	Quartile 3
chrV	422169	422447	CUT116	0	+	0.737393	Quartile 3
chrXI	493084	493666	CUT721	0	-	0.735154	Quartile 3
chrXIV	707321	707559	CUT819	0	-	0.734585	Quartile 3
chrVII	605736	605935	CUT149	0	+	0.734134	Quartile 3
chrXV	995064	995852	CUT395	0	+	0.732552	Quartile 3
chrX	529505	529647	CUT694	0	-	0.724026	Quartile 3
chrIV	1004547	1005337	CUT516	0	-	0.72175	Quartile 3
chrXV	944267	944429	CUT868	0	-	0.714048	Quartile 3
chrXVI	411288	411675	CUT897	0	-	0.713306	Quartile 3
chrVIII	238347	238883	CUT645	0	-	0.706239	Quartile 3
chrX	613242	613501	CUT219	0	+	0.706137	Quartile 3
chrVII	1017945	1018367	CUT167	0	+	0.704911	Quartile 3
chrVII	276884	277086	CUT593	0	-	0.688861	Quartile 3
chrVII	760732	761153	CUT619	0	-	0.686697	Quartile 3
chrXIII	58846	59293	CUT283	0	+	0.678978	Quartile 3
chrXV	880482	880665	CUT867	0	-	0.674867	Quartile 3
chrVIII	441726	441910	CUT653	0	-	0.673837	Quartile 3
chrIV	1166252	1166439	CUT523	0	-	0.672714	Quartile 3
chrIII	238061	238713	CUT467	0	-	0.666544	Quartile 3
chrI	138600	138756	CUT002	0	+	0.66637	Quartile 3
chrXIII	577122	577461	CUT779	0	-	0.660734	Quartile 3
chrXIV	145466	145727	CUT317	0	+	0.65835	Quartile 3
chrVII	269330	269634	CUT134	0	+	0.658285	Quartile 3
chrIV	578655	579132	CUT499	0	-	0.651905	Quartile 3
chrXII	543461	543705	CUT740	0	-	0.651175	Quartile 3
chrXI	274224	275080	CUT710	0	-	0.649297	Quartile 3
chrIV	1334191	1334537	CUT094	0	+	0.647647	Quartile 3
chrI	151628	152074	CUT441	0	-	0.643406	Quartile 3
chrXV	769781	769934	CUT859	0	-	0.6386	Quartile 3
chrXV	386290	386563	CUT837	0	-	0.629334	Quartile 3
chrX	99257	99430	CUT673	0	-	0.628278	Quartile 3
chrVIII	461796	462104	CUT656	0	-	0.62713	Quartile 3
chrXIII	814362	814633	CUT310	0	+	0.625434	Quartile 3
chrXVI	901327	901550	CUT923	0	-	0.624145	Quartile 3
chrIX	203436	203902	CUT189	0	+	0.622369	Quartile 3
chrXVI	933496	933768	CUT925	0	-	0.606978	Quartile 3
chrXII	929246	929605	CUT753	0	-	0.603626	Quartile 3
chrXIV	529383	529545	CUT817	0	-	0.602092	Quartile 3
chrXIII	14966	15230	CUT280	0	+	0.60111	Quartile 3
chrXII	115727	116140	CUT730	0	-	0.592271	Quartile 3
chrIV	1436507	1436708	CUT536	0	-	0.592173	Quartile 3
chrXIII	867535	867593	CUT313	0	+	0.589819	Quartile 4
chrXVI	226038	226171	CUT409	0	+	0.581813	Quartile 4
chrXV	530642	531252	CUT844	0	-	0.5818	Quartile 4
chrXIV	241121	241342	CUT805	0	-	0.569002	Quartile 4
chrII	576332	576605	CUT029	0	+	0.567044	Quartile 4
chrXIII	560236	560655	CUT777	0	-	0.565309	Quartile 4
chrVII	225929	226160	CUT132	0	+	0.56296	Quartile 4
chrVII	702389	702664	CUT615	0	-	0.560632	Quartile 4
chrXIII	284308	284634	CUT763	0	-	0.555568	Quartile 4
chrXV	1030541	1031735	CUT398	0	+	0.554309	Quartile 4
chrXIII	110492	110851	CUT761	0	-	0.553695	Quartile 4
chrIV	115275	115967	CUT473	0	-	0.549847	Quartile 4
chrIV	414403	414792	CUT491	0	-	0.546444	Quartile 4
chrIV	1020154	1020401	CUT518	0	-	0.542024	Quartile 4
chrXV	264748	265177	CUT832	0	-	0.538396	Quartile 4
chrXI	582617	583377	CUT728	0	-	0.538268	Quartile 4
chrXV	335339	335815	CUT369	0	+	0.535758	Quartile 4
chrVII	358171	358369	CUT598	0	-	0.535223	Quartile 4
chrIV	727825	728047	CUT069	0	+	0.528746	Quartile 4
chrVII	746359	746590	CUT618	0	-	0.520087	Quartile 4
chrXII	633823	634001	CUT741	0	-	0.51887	Quartile 4
chrIV	1384177	1384710	CUT534	0	-	0.513941	Quartile 4
chrXVI	480230	480362	CUT900	0	-	0.511411	Quartile 4
chrXIV	459187	459439	CUT813	0	-	0.503379	Quartile 4
chrXV	741967	742126	CUT855	0	-	0.497777	Quartile 4
chrXIV	185086	185249	CUT804	0	-	0.496137	Quartile 4
chrXIV	663413	663684	CUT818	0	-	0.488365	Quartile 4
chrIV	1106080	1106269	CUT081	0	+	0.48822	Quartile 4
chrXIV	116381	116640	CUT802	0	-	0.488164	Quartile 4
chrIV	428508	428727	CUT492	0	-	0.487835	Quartile 4
chrXI	454857	455091	CUT239	0	+	0.487493	Quartile 4
chrIV	442552	442801	CUT060	0	+	0.481056	Quartile 4
chrX	31375	31760	CUT196	0	+	0.474218	Quartile 4
chrXII	833421	833680	CUT751	0	-	0.467337	Quartile 4
chrXII	399024	399423	CUT735	0	-	0.453773	Quartile 4
chrIX	274072	274310	CUT194	0	+	0.453628	Quartile 4
chrVII	345438	345759	CUT597	0	-	0.45001	Quartile 4
chrXI	604419	604508	CUT245	0	+	0.447349	Quartile 4
chrXVI	834173	834326	CUT918	0	-	0.444371	Quartile 4
chrII	360646	360983	CUT018	0	+	0.444328	Quartile 4
chrII	539547	539752	CUT455	0	-	0.439833	Quartile 4
chrX	142802	143031	CUT679	0	-	0.43951	Quartile 4
chrXI	230685	230986	CUT707	0	-	0.436744	Quartile 4
chrIV	139160	139355	CUT476	0	-	0.435394	Quartile 4
chrIV	352357	352627	CUT487	0	-	0.42696	Quartile 4
chrXII	830418	830755	CUT750	0	-	0.424586	Quartile 4
chrI	36255	36368	CUT439	0	-	0.419137	Quartile 4
chrV	301044	301425	CUT559	0	-	0.415185	Quartile 4
chrVII	337360	337639	CUT596	0	-	0.41318	Quartile 4
chrIV	1036824	1037003	CUT520	0	-	0.411028	Quartile 4
chrXVI	752878	753040	CUT912	0	-	0.405611	Quartile 4
chrIV	31829	32071	CUT469	0	-	0.403459	Quartile 4
chrXIII	646773	646830	CUT781	0	-	0.401806	Quartile 4
chrVI	118617	119141	CUT575	0	-	0.401371	Quartile 4
chrXVI	497625	497734	CUT903	0	-	0.401224	Quartile 4
chrIV	1090373	1091272	CUT079	0	+	0.396871	Quartile 4
chrXV	818202	818341	CUT864	0	-	0.396086	Quartile 4
chrVII	131173	131303	CUT587	0	-	0.372194	Quartile 4
chrXI	286189	286343	CUT711	0	-	0.368704	Quartile 4
chrI	10969	11183	CUT436	0	-	0.368157	Quartile 4
chrII	714658	714801	CUT037	0	+	0.364508	Quartile 4
chrV	272104	272291	CUT555	0	-	0.362492	Quartile 4
chrXIII	54284	54574	CUT759	0	-	0.359866	Quartile 4
chrVII	762050	762200	CUT620	0	-	0.351482	Quartile 4
chrXVI	117827	118027	CUT881	0	-	0.333106	Quartile 4
chrVII	962295	962453	CUT163	0	+	0.332078	Quartile 4
chrX	63436	63597	CUT671	0	-	0.319037	Quartile 4
chrV	500607	500829	CUT119	0	+	0.31761	Quartile 4
chrXII	906657	906876	CUT275	0	+	0.299032	Quartile 4
chrXII	436861	437115	CUT736	0	-	0.28808	Quartile 4
chrXII	866654	866812	CUT752	0	-	0.287638	Quartile 4
chrXI	157767	158313	CUT705	0	-	0.283484	Quartile 4
chrIV	1145830	1146089	CUT522	0	-	0.28193	Quartile 4
chrIV	345245	345451	CUT486	0	-	0.273282	Quartile 4
chrIV	57009	57149	CUT049	0	+	0.265297	Quartile 4
chrXIV	434460	434585	CUT812	0	-	0.250991	Quartile 4
chrX	450500	450693	CUT691	0	-	0.241265	Quartile 4
chrX	458537	458672	CUT214	0	+	0.229882	Quartile 4
chrVII	606950	607141	CUT608	0	-	0.149496	Quartile 4

## Sheet: Legend
Table EV6: Subset of CUTs with quartiles employed in analyses of RNAPII distribution using the mean as the summarizing function. Table in BED format. The average Rpb1 signal per nucleotide at each indicated CUT was used to define the quartiles.
