# Supplementary material for: Termination of non‐coding transcription in yeast relies on both an RNA Pol II CTD interaction domain and a CTD‐mimicking region in Sen1
Source: EMBO J. 2020 Feb 28;39(7):e101548. doi: 10.15252/embj.2019101548 (PMC7110113; doi:10.15252/embj.2019101548)
Supplement: Supplementary file 9 — Table EV7 [file EMBJ-39-e101548-s009.xlsx]

## Sheet: Table EV7
Chromosome	Start	End	ID		Strand	Average wt Sen1 signal	Quartile
chrXII	708128	708430	YLR285C-A	1	-	91.033	Quartile 1
chrII	270206	270823	YBR016W	1	+	63.3821	Quartile 1
chrX	74768	75320	YJL190C	1	-	49.6499	Quartile 1
chrIV	1385113	1385421	YDR461W	1	+	47.9803	Quartile 1
chrXII	105501	105919	YLL020C	1	-	44.0904	Quartile 1
chrVI	253398	253773	YFR052C-A	1	-	36.4344	Quartile 1
chrX	651865	652686	YJR123W	1	+	32.406	Quartile 1
chrIV	914196	914751	YDR224C	1	-	27.2602	Quartile 1
chrV	425049	430565	YER132C	1	-	25.5417	Quartile 1
chrII	371978	372790	YBR067C	1	-	24.0098	Quartile 1
chrXV	1009121	1009731	YOR357C	1	-	23.7674	Quartile 1
chrXV	300985	301335	YOL013W-A	1	+	21.8502	Quartile 1
chrXIV	352315	352706	YNL145W	1	+	21.7795	Quartile 1
chrXII	875577	877288	YLR378C	1	-	21.2722	Quartile 1
chrXIV	61817	62970	YNL302C	1	-	20.4472	Quartile 1
chrXII	1071564	1071789	YLR466C-B	1	-	20.4148	Quartile 1
chrXII	95423	97528	YLL024C	1	-	20.0493	Quartile 1
chrVII	1050707	1051753	YGR280C	1	-	19.7417	Quartile 1
chrV	122652	123000	YEL017C-A	1	-	19.0929	Quartile 1
chrXIII	162107	164265	YML056C	1	-	18.9787	Quartile 1
chrXVI	445642	450424	YPL058C	1	-	18.2453	Quartile 1
chrIX	179674	180263	YIL098C	1	-	18.223	Quartile 1
chrXV	977083	978196	YOR344C	1	-	17.7072	Quartile 1
chrII	694908	697362	YBR238C	1	-	17.6887	Quartile 1
chrXIV	654569	661405	YNR016C	1	-	17.6279	Quartile 1
chrXII	1000129	1001824	YLR431C	1	-	17.4294	Quartile 1
chrXV	797622	798500	YOR247W	1	+	17.1022	Quartile 1
chrIV	205248	210637	YDL140C	1	-	16.9446	Quartile 1
chrV	235544	237148	YER043C	1	-	16.7606	Quartile 1
chrVII	1048605	1050057	YGR279C	1	-	16.4261	Quartile 1
chrXIV	505735	507209	YNL064C	1	-	16.3598	Quartile 1
chrXV	288784	290768	YOL019W	1	+	15.856	Quartile 1
chrXVI	787873	789498	YPR125W	1	+	15.651	Quartile 1
chrIV	929331	930399	YDR233C	1	-	15.5403	Quartile 1
chrIV	508037	509293	YDR033W	1	+	15.458	Quartile 1
chrV	138823	139822	YEL009C	1	-	15.1593	Quartile 1
chrXI	612425	613922	YKR092C	1	-	15.1005	Quartile 1
chrV	476191	482890	YER155C	1	-	15.075	Quartile 1
chrVI	227390	229204	YFR037C	1	-	15.0636	Quartile 1
chrVII	15055	16486	YGL256W	1	+	15.0439	Quartile 1
chrIV	540485	541275	YDR042C	1	-	14.9436	Quartile 1
chrXV	822406	824938	YOR267C	1	-	14.8557	Quartile 1
chrXV	797940	798500	YOR248W	1	+	14.6861	Quartile 1
chrXI	280868	282383	YKL082C	1	-	14.5617	Quartile 1
chrIV	792169	793962	YDR169C	1	-	14.5596	Quartile 1
chrXIII	550095	551230	YMR142C	1	-	14.4186	Quartile 1
chrXIV	755642	759147	YNR067C	1	-	14.3009	Quartile 1
chrXV	718439	720145	YOR198C	1	-	14.2491	Quartile 1
chrXII	748921	751794	YLR309C	1	-	14.2384	Quartile 1
chrIV	600754	601862	YDR077W	1	+	14.2291	Quartile 1
chrXIV	54000	55928	YNL308C	1	-	14.2091	Quartile 1
chrIV	1013259	1013690	YDR276C	1	-	14.099	Quartile 1
chrXIV	716697	718446	YNR051C	1	-	14.0656	Quartile 1
chrXI	42263	46318	YKL209C	1	-	13.9646	Quartile 1
chrXII	231602	232047	YLR043C	1	-	13.9217	Quartile 1
chrXIII	168975	169814	YML053C	1	-	13.8884	Quartile 1
chrXII	780904	781399	YLR325C	1	-	13.8306	Quartile 1
chrVIII	282492	283344	YHR089C	1	-	13.7993	Quartile 1
chrII	563048	564703	YBR162C	1	-	13.7906	Quartile 1
chrIV	1329512	1330247	YDR433W	1	+	13.6681	Quartile 1
chrXV	966504	967724	YOR342C	1	-	13.5303	Quartile 1
chrVII	772358	773786	YGR142W	1	+	13.4696	Quartile 1
chrVI	95885	97613	YFL021W	1	+	13.442	Quartile 1
chrXIII	119989	121355	YML074C	1	-	13.4362	Quartile 1
chrVIII	268224	271619	YHR082C	1	-	13.2836	Quartile 1
chrXV	904690	905935	YOR315W	1	+	13.1349	Quartile 1
chrXII	903672	904634	YLR390W-A	1	+	13.1173	Quartile 1
chrVIII	175504	176945	YHR033W	1	+	12.8879	Quartile 1
chrXII	369611	370140	YLR110C	1	-	12.8322	Quartile 1
chrXII	663147	665040	YLR259C	1	-	12.8115	Quartile 1
chrXIII	725828	731214	YMR229C	1	-	12.7799	Quartile 1
chrVII	167253	170662	YGL178W	1	+	12.6868	Quartile 1
chrXV	1028089	1028688	YOR369C	1	-	12.5726	Quartile 1
chrVIII	377243	377733	YHR138C	1	-	12.5468	Quartile 1
chrXIII	222797	223854	YML026C	1	-	12.4942	Quartile 1
chrVII	436455	436924	YGL032C	1	-	12.4538	Quartile 1
chrXIII	344213	346630	YMR037C	1	-	12.4244	Quartile 1
chrVI	208341	210121	YFR028C	1	-	12.3877	Quartile 1
chrVII	784026	784922	YGR146C	1	-	12.3783	Quartile 1
chrXIV	267456	269677	YNL197C	1	-	12.3627	Quartile 1
chrXIII	878725	879194	YMR304C-A	1	-	12.3391	Quartile 1
chrXVI	830943	831756	YPR150W	1	+	12.267	Quartile 1
chrX	40035	41235	YJL208C	1	-	12.1257	Quartile 1
chrXVI	528838	529374	YPL013C	1	-	12.1097	Quartile 1
chrII	248663	251099	YBR007C	1	-	12.0779	Quartile 1
chrIV	169165	169632	YDL160C-A	1	-	12.0609	Quartile 1
chrIX	295478	295958	YIL030W-A	1	+	12.0006	Quartile 1
chrVI	14194	14845	YFL057C	1	-	11.9705	Quartile 1
chrXI	430122	430674	YKL006C-A	1	-	11.9698	Quartile 1
chrXV	505749	506850	YOR096W	1	+	11.9661	Quartile 1
chrXVI	665508	666015	YPR052C	1	-	11.7941	Quartile 1
chrII	517239	526670	YBR140C	1	-	11.7885	Quartile 1
chrIV	160847	163208	YDL167C	1	-	11.672	Quartile 1
chrXIV	215910	217146	YNL231C	1	-	11.6518	Quartile 1
chrX	453543	454728	YJR009C	1	-	11.649	Quartile 1
chrII	122611	124824	YBL051C	1	-	11.5678	Quartile 1
chrXVI	282086	283084	YPL143W	1	+	11.5256	Quartile 1
chrXII	265420	266367	YLR064W	1	+	11.435	Quartile 1
chrX	90746	91758	YJL177W	1	+	11.4285	Quartile 1
chrXV	370420	370882	YOR020C	1	-	11.325	Quartile 1
chrVII	278764	280545	YGL122C	1	-	11.3084	Quartile 1
chrXIII	11392	13261	YML130C	1	-	11.2591	Quartile 1
chrXIV	493797	495024	YNL069C	1	-	11.2494	Quartile 1
chrXI	411468	416938	YKL014C	1	-	11.2368	Quartile 1
chrIV	1016845	1017406	YDR278C	1	-	11.2361	Quartile 1
chrVI	53147	54816	YFL039C	1	-	11.2085	Quartile 1
chrX	470131	470979	YJR024C	1	-	11.1914	Quartile 1
chrVII	555770	556795	YGR034W	1	+	11.1903	Quartile 1
chrIV	1495959	1496578	YDR529C	1	-	11.1699	Quartile 1
chrII	252435	254296	YBR008C	1	-	11.1072	Quartile 1
chrIV	830386	830743	YDR183C-A	1	-	11.1006	Quartile 1
chrXIII	409048	410734	YMR070W	1	+	11.0919	Quartile 1
chrVII	649467	650717	YGR086C	1	-	11.0287	Quartile 1
chrVI	107195	107764	YFL014W	1	+	11.0113	Quartile 1
chrII	127718	132162	YBL047C	1	-	10.9415	Quartile 1
chrII	462650	465827	YBR112C	1	-	10.8662	Quartile 1
chrV	362707	363835	YER102W	1	+	10.8507	Quartile 1
chrXIV	24018	27286	YNL327W	1	+	10.7858	Quartile 1
chrXV	170955	180443	YOL081W	1	+	10.7811	Quartile 1
chrXV	778474	779456	YOR234C	1	-	10.7776	Quartile 1
chrVII	747854	750126	YGR128C	1	-	10.7381	Quartile 1
chrXVI	49210	51132	YPL260W	1	+	10.7202	Quartile 1
chrII	117477	119328	YBL054W	1	+	10.72	Quartile 1
chrIV	487955	488678	YDR022C	1	-	10.6043	Quartile 1
chrIV	1388760	1393331	YDR464W	1	+	10.5999	Quartile 1
chrXII	263164	264037	YLR061W	1	+	10.5632	Quartile 1
chrIX	78000	80320	YIL144W	1	+	10.5319	Quartile 1
chrVII	735402	735834	YGR122C-A	1	-	10.5226	Quartile 1
chrXII	129104	130657	YLL010C	1	-	10.4854	Quartile 1
chrV	339633	342237	YER091C	1	-	10.4764	Quartile 1
chrVII	360107	361925	YGL078C	1	-	10.4197	Quartile 1
chrIV	1120464	1125028	YDR326C	1	-	10.3985	Quartile 1
chrXV	632140	633202	YOR158W	1	+	10.3492	Quartile 1
chrIX	256123	257097	YIL052C	1	-	10.2892	Quartile 1
chrXIV	167108	167817	YNL255C	1	-	10.2371	Quartile 1
chrII	71821	73075	YBL081W	1	+	10.2151	Quartile 1
chrXII	993375	1000216	YLR430W	1	+	10.1781	Quartile 1
chrXIII	841918	842334	YMR286W	1	+	10.1702	Quartile 1
chrIV	1283739	1284118	YDR406W-A	1	+	10.1677	Quartile 1
chrXII	673104	673438	YLR264W	1	+	10.1496	Quartile 1
chrXVI	64763	66718	YPL256C	1	-	10.1489	Quartile 1
chrIV	1354686	1355585	YDR447C	1	-	10.1397	Quartile 1
chrII	420069	423135	YBR086C	1	-	10.1367	Quartile 1
chrIX	255084	256011	YIL053W	1	+	10.1069	Quartile 1
chrVII	479825	482773	YGL008C	1	-	10.0963	Quartile 1
chrXI	137803	140750	YKL165C	1	-	10.0721	Quartile 1
chrII	227543	235194	YBL004W	1	+	10.0653	Quartile 1
chrXI	163506	164407	YKL152C	1	-	10.0631	Quartile 1
chrXIII	626729	627880	YMR183C	1	-	10.0483	Quartile 1
chrXI	356675	358052	YKL043W	1	+	9.96096	Quartile 1
chrXIII	499295	500717	YMR116C	1	-	9.8719	Quartile 1
chrXVI	378978	381253	YPL089C	1	-	9.86705	Quartile 1
chrIV	748479	750853	YDR146C	1	-	9.82109	Quartile 1
chrXIII	268861	271219	YMR001C	1	-	9.82079	Quartile 1
chrIV	92584	93854	YDL205C	1	-	9.78528	Quartile 1
chrXIII	541122	542949	YMR136W	1	+	9.76836	Quartile 1
chrXIII	778778	779159	YMR256C	1	-	9.74509	Quartile 1
chrXV	1011079	1012909	YOR359W	1	+	9.74309	Quartile 1
chrVII	72606	73197	YGL226C-A	1	-	9.7282	Quartile 1
chrX	123675	126381	YJL157C	1	-	9.68175	Quartile 1
chrII	88409	89474	YBL072C	1	-	9.62946	Quartile 1
chrX	673619	675911	YJR134C	1	-	9.62257	Quartile 1
chrXI	212351	213035	YKL122C	1	-	9.60877	Quartile 1
chrVII	644736	646865	YGR083C	1	-	9.58903	Quartile 1
chrIV	845799	847968	YDR194C	1	-	9.50279	Quartile 1
chrV	25406	25996	YEL068C	1	-	9.49827	Quartile 1
chrXIII	466263	468354	YMR100W	1	+	9.49073	Quartile 1
chrIV	491491	492414	YDR025W	1	+	9.48638	Quartile 1
chrXV	433461	436473	YOR058C	1	-	9.47678	Quartile 1
chrII	96489	100169	YBL066C	1	-	9.4699	Quartile 1
chrXIV	299564	300757	YNL180C	1	-	9.46187	Quartile 1
chrXV	483117	486878	YOR086C	1	-	9.4384	Quartile 1
chrXIV	187029	187527	YNL244C	1	-	9.43591	Quartile 1
chrXIII	298836	300536	YMR014W	1	+	9.43508	Quartile 1
chrXII	121940	124793	YLL013C	1	-	9.41981	Quartile 1
chrXV	34579	35508	YOL154W	1	+	9.40645	Quartile 1
chrXIV	533998	535023	YNL050C	1	-	9.39127	Quartile 1
chrXIII	888862	892363	YMR308C	1	-	9.39023	Quartile 1
chrV	225859	227069	YER037W	1	+	9.37517	Quartile 1
chrIV	1424666	1427235	YDR485C	1	-	9.34455	Quartile 1
chrX	590754	594360	YJR090C	1	-	9.2741	Quartile 1
chrX	96073	96544	YJL173C	1	-	9.19371	Quartile 1
chrXIV	443203	444359	YNL096C	1	-	9.17299	Quartile 1
chrX	368578	373897	YJL039C	1	-	9.12892	Quartile 1
chrXIII	239308	241595	YML016C	1	-	9.07349	Quartile 1
chrIV	818588	819216	YDR179C	1	-	9.05808	Quartile 1
chrII	21954	23618	YBL103C	1	-	9.053	Quartile 1
chrIV	1167041	1168756	YDR346C	1	-	9.01662	Quartile 1
chrXV	413810	414202	YOR045W	1	+	8.99641	Quartile 1
chrXV	132485	135918	YOL098C	1	-	8.94643	Quartile 1
chrXVI	819683	821452	YPR144C	1	-	8.9266	Quartile 1
chrIV	786190	789276	YDR166C	1	-	8.88716	Quartile 1
chrIV	1068613	1071464	YDR303C	1	-	8.86369	Quartile 1
chrXIV	493306	493691	YNL070W	1	+	8.85207	Quartile 1
chrVII	497060	498054	YGR001C	1	-	8.83575	Quartile 1
chrXIV	360725	361566	YNL140C	1	-	8.83024	Quartile 1
chrVII	220936	225698	YGL150C	1	-	8.81443	Quartile 1
chrII	255200	255719	YBR009C	1	-	8.80042	Quartile 1
chrI	139355	141493	YAL005C	1	-	8.77432	Quartile 1
chrVII	611790	616071	YGR061C	1	-	8.76072	Quartile 1
chrXI	574809	576003	YKR071C	1	-	8.74937	Quartile 1
chrXIII	255997	258510	YML006C	1	-	8.73283	Quartile 1
chrVIII	381896	382786	YHR141C	1	-	8.72168	Quartile 1
chrXII	1007300	1011368	YLR436C	1	-	8.68636	Quartile 1
chrXV	269716	270474	YOL029C	1	-	8.6857	Quartile 1
chrIV	1057999	1058938	YDR298C	1	-	8.67234	Quartile 1
chrIX	94913	96437	YIL135C	1	-	8.61363	Quartile 1
chrIV	563464	565001	YDR055W	1	+	8.59971	Quartile 1
chrXVI	520959	525070	YPL016W	1	+	8.59883	Quartile 1
chrIV	1089062	1090146	YDR313C	1	-	8.58883	Quartile 1
chrII	768804	770557	YBR283C	1	-	8.55437	Quartile 1
chrVII	637007	637630	YGR076C	1	-	8.55355	Quartile 1
chrXII	421377	423534	YLR139C	1	-	8.53615	Quartile 1
chrXVI	276015	277564	YPL146C	1	-	8.52624	Quartile 1
chrIV	77219	77984	YDL213C	1	-	8.52319	Quartile 1
chrXIV	347624	348565	YNL151C	1	-	8.49866	Quartile 1
chrXV	855055	860375	YOR290C	1	-	8.49236	Quartile 1
chrIV	808276	810531	YDR172W	1	+	8.4901	Quartile 1
chrXIII	253731	255997	YML007W	1	+	8.47526	Quartile 1
chrIV	795985	802278	YDR170C	1	-	8.47272	Quartile 1
chrX	303098	305211	YJL073W	1	+	8.45979	Quartile 1
chrXI	248817	253586	YKL101W	1	+	8.43941	Quartile 1
chrXV	268136	269806	YOL030W	1	+	8.43288	Quartile 1
chrXVI	139542	143219	YPL217C	1	-	8.40964	Quartile 1
chrXV	612943	616749	YOR151C	1	-	8.40501	Quartile 1
chrXI	501253	506481	YKR031C	1	-	8.40022	Quartile 1
chrXV	611967	612591	YOR150W	1	+	8.37895	Quartile 1
chrXIV	379454	380859	YNL130C	1	-	8.36584	Quartile 1
chrXVI	460617	462058	YPL050C	1	-	8.36379	Quartile 1
chrIV	130196	130507	YDL184C	1	-	8.35359	Quartile 1
chrIV	170239	172003	YDL160C	1	-	8.34239	Quartile 1
chrXV	185411	185759	YOL077W-A	1	+	8.33565	Quartile 1
chrXI	220284	220998	YKL117W	1	+	8.31348	Quartile 1
chrXIV	71520	76618	YNL297C	1	-	8.30731	Quartile 1
chrIX	295949	300069	YIL030C	1	-	8.30474	Quartile 1
chrXI	330765	334020	YKL057C	1	-	8.30345	Quartile 1
chrIV	1252480	1254715	YDR389W	1	+	8.29935	Quartile 1
chrXII	925527	927777	YLR403W	1	+	8.2966	Quartile 1
chrVI	43494	44468	YFL045C	1	-	8.2836	Quartile 1
chrXI	115407	118077	YKL176C	1	-	8.27634	Quartile 1
chrIX	365378	369959	YIR006C	1	-	8.26601	Quartile 1
chrXV	711611	712596	YOR194C	1	-	8.25424	Quartile 1
chrXVI	802285	804220	YPR137W	1	+	8.25339	Quartile 1
chrIV	54241	56457	YDL224C	1	-	8.25329	Quartile 1
chrIX	217758	220759	YIL075C	1	-	8.24203	Quartile 1
chrVII	440016	440602	YGL029W	1	+	8.24025	Quartile 1
chrVII	466086	468889	YGL014W	1	+	8.23835	Quartile 1
chrV	402746	404429	YER122C	1	-	8.22996	Quartile 1
chrXVI	331885	335537	YPL115C	1	-	8.20332	Quartile 1
chrXVI	100453	101461	YPL237W	1	+	8.19969	Quartile 1
chrIV	355455	356906	YDL055C	1	-	8.19481	Quartile 1
chrXIV	282316	283181	YNL190W	1	+	8.19215	Quartile 1
chrIV	734773	740043	YDR141C	1	-	8.18737	Quartile 1
chrIV	733430	733949	YDR139C	1	-	8.18594	Quartile 1
chrXII	694969	696922	YLR276C	1	-	8.18449	Quartile 1
chrVII	22286	23368	YGL254W	1	+	8.15026	Quartile 1
chrVII	755387	756502	YGR132C	1	-	8.1424	Quartile 1
chrVI	68913	74512	YFL033C	1	-	8.1269	Quartile 1
chrXVI	250688	251773	YPL159C	1	-	8.12422	Quartile 1
chrXV	678115	678823	YOR182C	1	-	8.11621	Quartile 1
chrV	469605	472506	YER151C	1	-	8.10708	Quartile 1
chrIV	1450099	1450875	YDR500C	1	-	8.10098	Quartile 1
chrXV	359905	360431	YOR015W	1	+	8.08316	Quartile 1
chrVII	954615	958302	YGR233C	1	-	8.07956	Quartile 1
chrVII	548172	554047	YGR032W	1	+	8.07056	Quartile 1
chrXVI	577414	581239	YPR010C	1	-	8.06628	Quartile 1
chrVII	912833	913295	YGR209C	1	-	8.06621	Quartile 1
chrII	212538	216418	YBL007C	1	-	8.04896	Quartile 1
chrXVI	732276	733337	YPR103W	1	+	8.04608	Quartile 1
chrXII	622880	623950	YLR242C	1	-	8.02003	Quartile 1
chrXIV	218927	220313	YNL229C	1	-	8.00979	Quartile 1
chrXV	804928	807051	YOR254C	1	-	8.00786	Quartile 1
chrI	87740	92319	YAL029C	1	-	8.00548	Quartile 1
chrXV	110249	110800	YOL109W	1	+	8.0042	Quartile 1
chrXV	815830	817038	YOR261C	1	-	8.00007	Quartile 1
chrVII	102327	107589	YGL206C	1	-	7.97412	Quartile 1
chrXVI	599820	600329	YPR020W	1	+	7.97076	Quartile 1
chrVI	56276	57921	YFL037W	1	+	7.95706	Quartile 1
chrIV	1080944	1084411	YDR310C	1	-	7.9536	Quartile 1
chrV	36405	39635	YEL061C	1	-	7.95238	Quartile 1
chrVII	1057584	1058755	YGR282C	1	-	7.94971	Quartile 1
chrVI	234177	237331	YFR040W	1	+	7.94734	Quartile 1
chrXVI	529625	533517	YPL012W	1	+	7.91882	Quartile 1
chrXV	341091	342516	YOR008C	1	-	7.91158	Quartile 1
chrXIV	469971	471158	YNL084C	1	-	7.90953	Quartile 1
chrVII	144764	145380	YGL191W	1	+	7.90726	Quartile 1
chrXV	380982	382924	YOR027W	1	+	7.89545	Quartile 1
chrX	347317	348671	YJL048C	1	-	7.89153	Quartile 1
chrII	50934	59431	YBL088C	1	-	7.8881	Quartile 1
chrIV	1473322	1474856	YDR515W	1	+	7.8855	Quartile 1
chrIV	387354	388914	YDL036C	1	-	7.87479	Quartile 1
chrXIV	343460	345362	YNL154C	1	-	7.87115	Quartile 1
chrXV	880479	880896	YOR300W	1	+	7.86738	Quartile 1
chrXII	166395	167265	YLR009W	1	+	7.86077	Quartile 1
chrIV	181066	183050	YDL153C	1	-	7.8591	Quartile 1
chrXVI	897138	899727	YPR181C	1	-	7.85316	Quartile 1
chrXII	74070	76829	YLL032C	1	-	7.85023	Quartile 1
chrXI	380042	381944	YKL032C	1	-	7.84531	Quartile 1
chrXVI	451851	453157	YPL057C	1	-	7.84182	Quartile 1
chrXVI	366400	366787	YPL096C-A	1	-	7.84177	Quartile 1
chrVIII	509290	511992	YHR205W	1	+	7.82508	Quartile 1
chrXII	506093	507709	YLR175W	1	+	7.82095	Quartile 1
chrXVI	125977	126576	YPL225W	1	+	7.81917	Quartile 1
chrXVI	90503	95176	YPL242C	1	-	7.80343	Quartile 1
chrXVI	377144	378448	YPL090C	1	-	7.79731	Quartile 1
chrII	548261	549105	YBR154C	1	-	7.79657	Quartile 1
chrVI	90972	93473	YFL023W	1	+	7.75521	Quartile 1
chrVII	425280	426866	YGL038C	1	-	7.75429	Quartile 1
chrXV	101415	103340	YOL115W	1	+	7.75322	Quartile 1
chrXIV	370345	371821	YNL136W	1	+	7.72429	Quartile 1
chrXII	797397	799689	YLR335W	1	+	7.72328	Quartile 1
chrX	566893	567458	YJR067C	1	-	7.72278	Quartile 1
chrIV	1470993	1471529	YDR513W	1	+	7.71214	Quartile 1
chrXVI	104805	105496	YPL234C	1	-	7.71046	Quartile 1
chrXVI	199411	202564	YPL183C	1	-	7.70239	Quartile 1
chrVII	489495	490567	YGL005C	1	-	7.70061	Quartile 1
chrVIII	252278	255817	YHR077C	1	-	7.69616	Quartile 1
chrIV	1170152	1171938	YDR348C	1	-	7.69454	Quartile 1
chrV	222575	223221	YER035W	1	+	7.69432	Quartile 1
chrXIII	251135	251555	YML009C	1	-	7.69265	Quartile 1
chrIV	637122	639992	YDR096W	1	+	7.67806	Quartile 1
chrXVI	794940	795867	YPR132W	1	+	7.66889	Quartile 1
chrV	212491	213236	YER029C	1	-	7.64606	Quartile 1
chrIV	149088	155678	YDL171C	1	-	7.62597	Quartile 1
chrII	414071	415292	YBR084C-A	1	-	7.59434	Quartile 1
chrXII	1039072	1041433	YLR452C	1	-	7.57783	Quartile 1
chrXII	5515	5826	YLL066W-B	1	+	7.57051	Quartile 1
chrXVI	278217	279790	YPL145C	1	-	7.56771	Quartile 1
chrXV	490030	490888	YOR089C	1	-	7.56051	Quartile 1
chrV	194218	194597	YER019C-A	1	-	7.55658	Quartile 1
chrIV	1453121	1454511	YDR502C	1	-	7.55459	Quartile 1
chrIV	400841	403415	YDL028C	1	-	7.55199	Quartile 1
chrVII	559547	560047	YGR037C	1	-	7.55082	Quartile 1
chrX	147725	148329	YJL142C	1	-	7.54945	Quartile 1
chrXVI	512227	514290	YPL020C	1	-	7.54799	Quartile 1
chrIV	366643	368259	YDL048C	1	-	7.53694	Quartile 1
chrVII	295879	298169	YGL113W	1	+	7.52137	Quartile 1
chrVIII	45832	47994	YHL029C	1	-	7.50817	Quartile 1
chrV	378637	382220	YER110C	1	-	7.48041	Quartile 1
chrXV	67402	68845	YOL136C	1	-	7.47999	Quartile 1
chrXII	724640	725429	YLR298C	1	-	7.47693	Quartile 1
chrVII	631304	634111	YGR071C	1	-	7.47368	Quartile 1
chrV	417208	420940	YER129W	1	+	7.47335	Quartile 1
chrIV	755566	763926	YDR150W	1	+	7.46486	Quartile 1
chrXIV	416730	417356	YNL111C	1	-	7.45507	Quartile 1
chrIV	322197	323053	YDL075W	1	+	7.44887	Quartile 1
chrVII	763623	765660	YGR138C	1	-	7.44431	Quartile 1
chrXI	458891	461320	YKR010C	1	-	7.43944	Quartile 1
chrIV	1494474	1495984	YDR528W	1	+	7.43894	Quartile 1
chrXIII	849858	851630	YMR290C	1	-	7.43891	Quartile 1
chrXIII	190095	191869	YML043C	1	-	7.43547	Quartile 1
chrV	529402	536078	YER172C	1	-	7.43445	Quartile 1
chrXIII	774709	775090	YMR251W-A	1	+	7.42388	Quartile 1
chrII	579023	581477	YBR172C	1	-	7.42157	Quartile 1
chrII	133960	135623	YBL045C	1	-	7.4143	Quartile 1
chrXI	407415	408062	YKL016C	1	-	7.39836	Quartile 1
chrXVI	650387	653780	YPR042C	1	-	7.39739	Quartile 1
chrXIV	510502	512526	YNL061W	1	+	7.39437	Quartile 1
chrXII	109751	111603	YLL018C	1	-	7.36032	Quartile 1
chrXV	45660	47617	YOL148C	1	-	7.3565	Quartile 1
chrIX	144258	148773	YIL115C	1	-	7.35217	Quartile 1
chrXV	738823	741666	YOR211C	1	-	7.35135	Quartile 1
chrXV	874612	875350	YOR297C	1	-	7.35073	Quartile 1
chrVII	949210	950965	YGR229C	1	-	7.33809	Quartile 1
chrII	343045	344374	YBR054W	1	+	7.33295	Quartile 1
chrXII	546055	547780	YLR197W	1	+	7.31232	Quartile 1
chrV	48342	51595	YEL055C	1	-	7.29898	Quartile 1
chrXIII	632320	634561	YMR186W	1	+	7.29522	Quartile 1
chrIX	322286	324182	YIL015W	1	+	7.28241	Quartile 1
chrX	635734	636799	YJR111C	1	-	7.28008	Quartile 1
chrX	274714	278125	YJL084C	1	-	7.27559	Quartile 1
chrXII	195360	196564	YLR026C	1	-	7.26844	Quartile 1
chrXIII	83070	85908	YML093W	1	+	7.26054	Quartile 1
chrXVI	370920	373129	YPL093W	1	+	7.24786	Quartile 1
chrXIII	85868	86765	YML092C	1	-	7.23692	Quartile 1
chrVII	656907	659888	YGR089W	1	+	7.23509	Quartile 1
chrXV	925627	930602	YOR326W	1	+	7.22988	Quartile 1
chrIV	298269	300117	YDL088C	1	-	7.21287	Quartile 1
chrXII	41171	46379	YLL048C	1	-	7.19538	Quartile 1
chrXIV	292066	292752	YNL185C	1	-	7.19044	Quartile 1
chrIX	116924	117670	YIL127C	1	-	7.17212	Quartile 1
chrX	440891	442570	YJR003C	1	-	7.17001	Quartile 1
chrVI	248911	249919	YFR050C	1	-	7.16949	Quartile 1
chrXV	476838	479238	YOR081C	1	-	7.15658	Quartile 1
chrII	676229	679233	YBR229C	1	-	7.15525	Quartile 1
chrIV	440789	442347	YDL005C	1	-	7.15422	Quartile 1
chrXIII	413926	416145	YMR075W	1	+	7.15326	Quartile 1
chrXVI	655032	656603	YPR045C	1	-	7.14837	Quartile 1
chrV	308280	311329	YER075C	1	-	7.12361	Quartile 1
chrXIII	565499	566000	YMR153C-A	1	-	7.12016	Quartile 1
chrIV	763995	765246	YDR151C	1	-	7.11801	Quartile 1
chrII	166087	167386	YBL029W	1	+	7.11694	Quartile 1
chrXIV	246354	247186	YNL213C	1	-	7.10661	Quartile 1
chrIV	430937	431534	YDL012C	1	-	7.09637	Quartile 1
chrXIV	289365	291999	YNL186W	1	+	7.07948	Quartile 1
chrXII	88570	91434	YLL026W	1	+	7.06417	Quartile 1
chrII	202	2740	YBL113C	1	-	7.06173	Quartile 1
chrIV	1403214	1404308	YDR472W	1	+	7.06162	Quartile 1
chrXIII	368017	370552	YMR049C	1	-	7.06146	Quartile 1
chrIV	1191790	1194992	YDR359C	1	-	7.06012	Quartile 1
chrXIII	202557	204216	YML038C	1	-	7.05171	Quartile 1
chrXIV	486623	488161	YNL074C	1	-	7.03928	Quartile 1
chrXIV	515657	516752	YNL058C	1	-	7.03838	Quartile 1
chrXI	320787	321636	YKL063C	1	-	7.02339	Quartile 1
chrXII	951074	953319	YLR413W	1	+	7.01664	Quartile 1
chrV	156749	157594	YER002W	1	+	7.00653	Quartile 1
chrVII	751220	753931	YGR130C	1	-	7.00544	Quartile 1
chrXIII	291029	295093	YMR012W	1	+	6.99725	Quartile 1
chrXIV	501031	502969	YNL066W	1	+	6.99176	Quartile 1
chrV	214994	217892	YER032W	1	+	6.97804	Quartile 1
chrIV	999976	1002143	YDR266C	1	-	6.97176	Quartile 1
chrXII	909531	910011	YLR395C	1	-	6.96162	Quartile 1
chrVII	610503	611635	YGR060W	1	+	6.95377	Quartile 1
chrII	308892	310354	YBR036C	1	-	6.95136	Quartile 1
chrII	751222	757204	YBR275C	1	-	6.94885	Quartile 1
chrXV	586882	589399	YOR140W	1	+	6.94884	Quartile 1
chrX	395743	396627	YJL024C	1	-	6.94242	Quartile 1
chrVI	82540	84065	YFL026W	1	+	6.94221	Quartile 1
chrXII	861548	862294	YLR370C	1	-	6.93879	Quartile 1
chrIX	105969	113345	YIL129C	1	-	6.93362	Quartile 1
chrVII	526834	527391	YGR020C	1	-	6.93063	Quartile 1
chrVII	474344	475277	YGL011C	1	-	6.93044	Quartile 1
chrXIII	441951	442475	YMR086C-A	1	-	6.92945	Quartile 1
chrXVI	407820	408800	YPL078C	1	-	6.92181	Quartile 1
chrXIV	517899	518890	YNL055C	1	-	6.91953	Quartile 1
chrXVI	70958	73079	YPL253C	1	-	6.91597	Quartile 1
chrIV	425760	426977	YDL015C	1	-	6.91388	Quartile 1
chrXV	742793	744332	YOR212W	1	+	6.9087	Quartile 1
chrXVI	843209	844171	YPR158W	1	+	6.90641	Quartile 1
chrV	457678	460233	YER144C	1	-	6.90294	Quartile 1
chrIV	713193	715434	YDR129C	1	-	6.89896	Quartile 1
chrIV	1220954	1222208	YDR372C	1	-	6.89834	Quartile 1
chrXVI	199014	199514	YPL183W-A	1	+	6.89585	Quartile 1
chrXVI	862457	862970	YPR160C-A	1	-	6.88692	Quartile 1
chrXII	628584	633375	YLR247C	1	-	6.87006	Quartile 1
chrXIII	572211	572799	YMR158W	1	+	6.86961	Quartile 1
chrV	53810	56158	YEL053C	1	-	6.86434	Quartile 1
chrXV	316906	321654	YOL004W	1	+	6.86097	Quartile 1
chrVII	394811	395841	YGL057C	1	-	6.8582	Quartile 1
chrXIII	123151	124204	YML073C	1	-	6.85563	Quartile 1
chrIV	270059	271950	YDL106C	1	-	6.85546	Quartile 1
chrVII	922120	922624	YGR215W	1	+	6.85167	Quartile 1
chrVII	682384	687530	YGR098C	1	-	6.85061	Quartile 1
chrXII	888769	892953	YLR384C	1	-	6.84808	Quartile 1
chrXV	727481	729731	YOR206W	1	+	6.8458	Quartile 1
chrXV	918482	921153	YOR322C	1	-	6.84512	Quartile 1
chrX	701930	703104	YJR145C	1	-	6.82773	Quartile 1
chrV	518142	520902	YER167W	1	+	6.82664	Quartile 1
chrV	243724	246593	YER047C	1	-	6.82354	Quartile 1
chrV	491396	492062	YER159C	1	-	6.82216	Quartile 1
chrVIII	504345	505582	YHR203C	1	-	6.8163	Quartile 1
chrXV	606562	608644	YOR147W	1	+	6.81181	Quartile 1
chrIV	1357486	1358937	YDR449C	1	-	6.80931	Quartile 1
chrXII	434607	437536	YLR148W	1	+	6.80515	Quartile 1
chrVIII	302672	314112	YHR099W	1	+	6.8047	Quartile 1
chrXIII	153099	158322	YML059C	1	-	6.80187	Quartile 1
chrVII	832393	833336	YGR167W	1	+	6.79234	Quartile 1
chrXIV	105042	106777	YNL283C	1	-	6.79076	Quartile 1
chrXVI	208060	210020	YPL179W	1	+	6.78087	Quartile 1
chrIV	698421	699499	YDR123C	1	-	6.77089	Quartile 1
chrVII	368695	371322	YGL073W	1	+	6.76995	Quartile 1
chrVII	98885	102201	YGL207W	1	+	6.76912	Quartile 1
chrII	162911	164122	YBL030C	1	-	6.76873	Quartile 1
chrV	407271	409098	YER124C	1	-	6.76536	Quartile 1
chrIII	60729	61223	YCL035C	1	-	6.75775	Quartile 1
chrXVI	919318	920672	YPR191W	1	+	6.75384	Quartile 1
chrII	256305	256896	YBR010W	1	+	6.74908	Quartile 1
chrXV	581687	583768	YOR137C	1	-	6.74802	Quartile 1
chrV	397788	399173	YER118C	1	-	6.74416	Quartile 1
chrXIV	357380	359030	YNL142W	1	+	6.73876	Quartile 1
chrXIV	678733	680601	YNR030W	1	+	6.73818	Quartile 1
chrII	332807	334020	YBR048W	1	+	6.73066	Quartile 1
chrXV	712802	715538	YOR195W	1	+	6.72177	Quartile 1
chrXIII	363284	366785	YMR047C	1	-	6.71487	Quartile 1
chrXV	113988	115872	YOL105C	1	-	6.70913	Quartile 1
chrXII	326340	327475	YLR093C	1	-	6.70522	Quartile 1
chrXIV	68810	71555	YNL298W	1	+	6.68533	Quartile 1
chrXVI	154200	156233	YPL210C	1	-	6.68285	Quartile 1
chrXII	646363	651152	YLR256W	1	+	6.66721	Quartile 1
chrV	455054	456081	YER142C	1	-	6.64592	Quartile 1
chrXI	452171	454144	YKR008W	1	+	6.63644	Quartile 1
chrVI	144974	146955	YFL002C	1	-	6.62113	Quartile 1
chrXV	752033	755072	YOR219C	1	-	6.61911	Quartile 1
chrXII	270977	271572	YLR068W	1	+	6.60122	Quartile 1
chrXI	635797	638512	YKR099W	1	+	6.58591	Quartile 1
chrII	290488	291916	YBR025C	1	-	6.58556	Quartile 1
chrXV	497333	502486	YOR093C	1	-	6.57906	Quartile 1
chrXV	87797	89586	YOL123W	1	+	6.5764	Quartile 1
chrII	636562	642303	YBR208C	1	-	6.57285	Quartile 1
chrV	101846	102397	YEL026W	1	+	6.56879	Quartile 1
chrIV	242473	245049	YDL122W	1	+	6.53811	Quartile 1
chrIV	456683	458225	YDR005C	1	-	6.53776	Quartile 1
chrIX	57290	60780	YIL151C	1	-	6.53548	Quartile 1
chrXIII	225859	226806	YML024W	1	+	6.51775	Quartile 1
chrVII	277536	278475	YGL123W	1	+	6.51701	Quartile 1
chrII	768199	768781	YBR282W	1	+	6.51342	Quartile 1
chrXII	872735	873592	YLR376C	1	-	6.49938	Quartile 1
chrX	700851	701751	YJR144W	1	+	6.49771	Quartile 1
chrII	284295	288038	YBR023C	1	-	6.49065	Quartile 1
chrXI	130559	131192	YKL170W	1	+	6.48998	Quartile 1
chrXII	868543	871386	YLR373C	1	-	6.48308	Quartile 1
chrXIII	174101	178385	YML049C	1	-	6.47692	Quartile 1
chrIII	18650	22159	YCL061C	1	-	6.47687	Quartile 1
chrXI	638664	640014	YKR100C	1	-	6.47646	Quartile 1
chrVII	1000888	1002389	YGR254W	1	+	6.46454	Quartile 1
chrIV	921846	923888	YDR228C	1	-	6.46269	Quartile 1
chrIV	492384	494403	YDR026C	1	-	6.46145	Quartile 1
chrII	119299	121979	YBL052C	1	-	6.45031	Quartile 1
chrXVI	924125	927032	YPR194C	1	-	6.43835	Quartile 1
chrV	410147	412729	YER125W	1	+	6.43531	Quartile 1
chrXII	552240	552758	YLR204W	1	+	6.43342	Quartile 1
chrXIII	165438	167345	YML054C	1	-	6.4243	Quartile 1
chrIV	612050	613347	YDR083W	1	+	6.42102	Quartile 1
chrXIII	300692	302537	YMR015C	1	-	6.40597	Quartile 1
chrXIV	602850	604347	YNL016W	1	+	6.40473	Quartile 1
chrIV	1344365	1345198	YDR441C	1	-	6.40136	Quartile 1
chrVII	241129	245122	YGL140C	1	-	6.40065	Quartile 1
chrIV	848524	850288	YDR195W	1	+	6.39781	Quartile 1
chrII	443759	444746	YBR101C	1	-	6.39611	Quartile 1
chrVII	187453	190512	YGL167C	1	-	6.39101	Quartile 1
chrV	314458	316681	YER077C	1	-	6.38935	Quartile 1
chrIV	1233153	1233573	YDR379C-A	1	-	6.37806	Quartile 1
chrXVI	875268	876164	YPR165W	1	+	6.3664	Quartile 1
chrIV	1437970	1441203	YDR495C	1	-	6.3542	Quartile 1
chrVII	185997	187496	YGL169W	1	+	6.3536	Quartile 1
chrXII	930884	931782	YLR406C	1	-	6.35136	Quartile 1
chrXIII	426647	429705	YMR080C	1	-	6.34425	Quartile 1
chrIV	372206	372654	YDL045W-A	1	+	6.32293	Quartile 1
chrIX	257717	258332	YIL051C	1	-	6.31819	Quartile 1
chrXV	667805	670289	YOR178C	1	-	6.29965	Quartile 1
chrX	91847	94581	YJL176C	1	-	6.29667	Quartile 1
chrIV	766611	768086	YDR153C	1	-	6.28998	Quartile 1
chrXIV	697557	699467	YNR039C	1	-	6.28313	Quartile 1
chrIV	306799	307817	YDL083C	1	-	6.28081	Quartile 1
chrXVI	733531	736495	YPR104C	1	-	6.27877	Quartile 1
chrX	122116	122985	YJL158C	1	-	6.27749	Quartile 1
chrXVI	582223	582787	YPR010C-A	1	-	6.27409	Quartile 1
chrI	95361	95872	YAL026C-A	1	-	6.27301	Quartile 1
chrXIII	578788	584001	YMR162C	1	-	6.26745	Quartile 1
chrV	266385	268198	YER056C	1	-	6.25393	Quartile 1
chrIV	1111798	1112320	YDR322C-A	1	-	6.24965	Quartile 1
chrXV	813933	815856	YOR260W	1	+	6.24354	Quartile 1
chrVI	184480	191387	YFR019W	1	+	6.24207	Quartile 1
chrXV	762771	766721	YOR227W	1	+	6.23633	Quartile 1
chrXIV	495528	498373	YNL068C	1	-	6.23071	Quartile 1
chrXVI	878655	880217	YPR169W	1	+	6.22687	Quartile 1
chrVII	307405	308668	YGL105W	1	+	6.21165	Quartile 1
chrXIII	886954	888851	YMR307W	1	+	6.21012	Quartile 1
chrXII	180193	181714	YLR019W	1	+	6.20903	Quartile 1
chrXII	589309	590620	YLR226W	1	+	6.20571	Quartile 1
chrXII	790635	791995	YLR332W	1	+	6.20258	Quartile 1
chrXII	445314	447625	YLR153C	1	-	6.20205	Quartile 1
chrVIII	161594	164755	YHR027C	1	-	6.19762	Quartile 1
chrXIV	325137	326420	YNL164C	1	-	6.19445	Quartile 1
chrV	387159	387883	YER112W	1	+	6.18939	Quartile 1
chrXV	548613	550287	YOR119C	1	-	6.18805	Quartile 1
chrXVI	327760	328817	YPL117C	1	-	6.18743	Quartile 1
chrXIII	103843	104212	YML081C-A	1	-	6.18474	Quartile 1
chrXII	538564	539638	YLR192C	1	-	6.18241	Quartile 1
chrXVI	700559	702087	YPR080W	1	+	6.18038	Quartile 1
chrXI	615635	617589	YKR093W	1	+	6.18015	Quartile 1
chrIV	46210	48072	YDL227C	1	-	6.16743	Quartile 1
chrX	177904	180176	YJL128C	1	-	6.16491	Quartile 1
chrII	491097	492866	YBR127C	1	-	6.16015	Quartile 1
chrXVI	13001	14402	YPL279C	1	-	6.15729	Quartile 1
chrIV	1369675	1379674	YDR457W	1	+	6.15546	Quartile 1
chrIX	157246	160248	YIL109C	1	-	6.15192	Quartile 1
chrIV	144285	145544	YDL175C	1	-	6.14647	Quartile 1
chrX	712108	715772	YJR151C	1	-	6.14287	Quartile 1
chrXIV	33216	34255	YNL322C	1	-	6.13938	Quartile 1
chrIV	338167	340224	YDL063C	1	-	6.13736	Quartile 1
chrV	153471	155965	YER001W	1	+	6.13561	Quartile 1
chrVI	130208	131188	YFL005W	1	+	6.13519	Quartile 1
chrIV	899472	903529	YDR217C	1	-	6.13416	Quartile 1
chrII	198928	201775	YBL014C	1	-	6.13204	Quartile 1
chrXI	390128	392307	YKL025C	1	-	6.13147	Quartile 1
chrVIII	424467	429251	YHR164C	1	-	6.13138	Quartile 1
chrX	568652	569436	YJR069C	1	-	6.12776	Quartile 1
chrIV	1379887	1382082	YDR458C	1	-	6.12602	Quartile 1
chrXI	421319	425936	YKL010C	1	-	6.11209	Quartile 1
chrV	332367	332868	YER087C-B	1	-	6.10208	Quartile 1
chrIV	1078995	1080257	YDR309C	1	-	6.10014	Quartile 1
chrXVI	749153	751956	YPR112C	1	-	6.09492	Quartile 1
chrVIII	120065	121808	YHR007C	1	-	6.09163	Quartile 1
chrVIII	151612	157559	YHR023W	1	+	6.08951	Quartile 1
chrIX	355947	356954	YIR001C	1	-	6.08883	Quartile 1
chrXIV	669660	670217	YNR022C	1	-	6.08269	Quartile 1
chrXV	946079	949220	YOR335C	1	-	6.082	Quartile 1
chrIV	258857	263322	YDL112W	1	+	6.08008	Quartile 1
chrVII	171314	173123	YGL176C	1	-	6.07946	Quartile 1
chrVII	1037712	1038536	YGR271C-A	1	-	6.07863	Quartile 1
chrVII	227643	228349	YGL147C	1	-	6.06957	Quartile 1
chrXII	776505	777887	YLR321C	1	-	6.05769	Quartile 1
chrX	257349	261053	YJL092W	1	+	6.04847	Quartile 1
chrII	469618	473989	YBR115C	1	-	6.04501	Quartile 1
chrXII	368731	369381	YLR109W	1	+	6.03678	Quartile 1
chrXII	199450	201394	YLR028C	1	-	6.03551	Quartile 1
chrIV	236090	238712	YDL126C	1	-	6.03514	Quartile 1
chrVII	49524	52526	YGL238W	1	+	6.0329	Quartile 1
chrIV	746668	748483	YDR145W	1	+	6.02243	Quartile 1
chrV	367699	372048	YER105C	1	-	6.02097	Quartile 1
chrX	689361	690604	YJR139C	1	-	6.02087	Quartile 1
chrXVI	731133	731790	YPR102C	1	-	6.01462	Quartile 1
chrIX	416069	419529	YIR033W	1	+	6.01378	Quartile 1
chrXVI	815567	817981	YPR141C	1	-	6.01132	Quartile 1
chrVII	695381	697389	YGR103W	1	+	6.00265	Quartile 1
chrXVI	909596	911041	YPR186C	1	-	6.00045	Quartile 1
chrIV	118504	121713	YDL190C	1	-	5.99976	Quartile 1
chrXI	280471	280958	YKL084W	1	+	5.99345	Quartile 1
chrVII	148162	148991	YGL189C	1	-	5.98034	Quartile 1
chrVII	504553	505883	YGR005C	1	-	5.97758	Quartile 1
chrIX	68682	69602	YIL148W	1	+	5.97732	Quartile 1
chrXII	762487	764197	YLR314C	1	-	5.97261	Quartile 1
chrV	499105	500391	YER161C	1	-	5.9725	Quartile 1
chrXIV	539813	541905	YNL047C	1	-	5.96913	Quartile 1
chrXVI	677621	678362	YPR063C	1	-	5.96186	Quartile 1
chrX	260951	262571	YJL091C	1	-	5.959	Quartile 1
chrVIII	75377	75979	YHL015W	1	+	5.95678	Quartile 1
chrXII	867224	868507	YLR372W	1	+	5.95143	Quartile 1
chrII	63750	66930	YBL085W	1	+	5.94609	Quartile 1
chrXIV	256701	258173	YNL206C	1	-	5.94546	Quartile 1
chrIV	584822	587823	YDR069C	1	-	5.94295	Quartile 1
chrVIII	413563	417303	YHR158C	1	-	5.93983	Quartile 1
chrII	479284	480462	YBR119W	1	+	5.92782	Quartile 1
chrI	80581	82002	YAL034C	1	-	5.92551	Quartile 1
chrXIII	46845	49838	YML111W	1	+	5.92261	Quartile 1
chrIV	1038167	1039547	YDR289C	1	-	5.92209	Quartile 1
chrXIII	701723	703452	YMR217W	1	+	5.91901	Quartile 1
chrIV	658301	661168	YDR103W	1	+	5.90499	Quartile 1
chrXV	251124	252692	YOL041C	1	-	5.90366	Quartile 1
chrXI	266117	269535	YKL092C	1	-	5.90181	Quartile 1
chrXV	884414	887968	YOR304W	1	+	5.89273	Quartile 1
chrXIII	554614	556571	YMR145C	1	-	5.89264	Quartile 1
chrXIII	112366	115377	YML076C	1	-	5.88916	Quartile 1
chrVII	267594	269136	YGL129C	1	-	5.88141	Quartile 1
chrXIII	640748	645347	YMR190C	1	-	5.8801	Quartile 1
chrVII	476167	478719	YGL009C	1	-	5.87086	Quartile 1
chrIV	22749	26116	YDL240W	1	+	5.86489	Quartile 1
chrXI	232143	233898	YKL109W	1	+	5.85941	Quartile 1
chrVII	261493	265926	YGL131C	1	-	5.85621	Quartile 1
chrIV	937710	940853	YDR238C	1	-	5.85198	Quartile 1
chrVIII	462440	463809	YHR179W	1	+	5.84574	Quartile 1
chrV	324185	325992	YER082C	1	-	5.83861	Quartile 1
chrXIII	907178	907678	YMR316C-B	1	-	5.83856	Quartile 1
chrXV	402662	405438	YOR038C	1	-	5.83584	Quartile 1
chrIII	64568	65605	YCL031C	1	-	5.83157	Quartile 1
chrIV	240216	241268	YDL124W	1	+	5.82992	Quartile 1
chrXVI	25010	26167	YPL273W	1	+	5.82494	Quartile 1
chrV	420895	422519	YER130C	1	-	5.82103	Quartile 1
chrXV	981760	984935	YOR346W	1	+	5.81872	Quartile 1
chrXI	436981	437520	YKL003C	1	-	5.81871	Quartile 1
chrV	552486	553346	YER182W	1	+	5.81694	Quartile 1
chrX	573930	575339	YJR075W	1	+	5.81551	Quartile 1
chrXVI	886422	887874	YPR173C	1	-	5.8089	Quartile 1
chrXV	736304	737860	YOR209C	1	-	5.80717	Quartile 1
chrXII	346959	348215	YLR105C	1	-	5.80169	Quartile 1
chrIV	1283992	1288023	YDR407C	1	-	5.79593	Quartile 1
chrII	395266	398304	YBR079C	1	-	5.79564	Quartile 1
chrX	295197	298923	YJL076W	1	+	5.79443	Quartile 1
chrII	707488	708124	YBR244W	1	+	5.79154	Quartile 1
chrVII	1024904	1025846	YGR267C	1	-	5.78594	Quartile 1
chrXV	196497	197130	YOL071W	1	+	5.77936	Quartile 1
chrIV	38780	42353	YDL231C	1	-	5.77902	Quartile 1
chrXV	392343	394633	YOR033C	1	-	5.77855	Quartile 1
chrX	33697	36285	YJL212C	1	-	5.77753	Quartile 1
chrVIII	258030	261627	YHR079C	1	-	5.77547	Quartile 1
chrII	392992	394892	YBR078W	1	+	5.77248	Quartile 1
chrVII	643996	644743	YGR082W	1	+	5.76901	Quartile 1
chrIX	127590	129648	YIL123W	1	+	5.7651	Quartile 1
chrXIV	512548	514956	YNL059C	1	-	5.76344	Quartile 1
chrVII	837092	840663	YGR170W	1	+	5.75079	Quartile 1
chrXV	1060243	1061099	YOR383C	1	-	5.74784	Quartile 1
chrXV	589825	592609	YOR141C	1	-	5.73801	Quartile 1
chrXV	53058	54606	YOL144W	1	+	5.73317	Quartile 1
chrVII	586318	589496	YGR047C	1	-	5.7283	Quartile 1
chrXII	766504	769231	YLR318W	1	+	5.72554	Quartile 1
chrIV	977391	979259	YDR261C	1	-	5.72518	Quartile 1
chrXV	28582	31662	YOL155C	1	-	5.72235	Quartile 1
chrX	383800	386230	YJL033W	1	+	5.71007	Quartile 1
chrXI	469670	471344	YKR016W	1	+	5.70838	Quartile 1
chrXVI	550458	551701	YPL004C	1	-	5.70756	Quartile 1
chrXV	892618	894193	YOR307C	1	-	5.70519	Quartile 1
chrX	209807	211665	YJL110C	1	-	5.70442	Quartile 1
chrIV	691339	693288	YDR120C	1	-	5.70035	Quartile 1
chrXII	1026705	1027939	YLR447C	1	-	5.6986	Quartile 1
chrXIV	759828	760948	YNR068C	1	-	5.69667	Quartile 1
chrXVI	634065	637370	YPR032W	1	+	5.69448	Quartile 1
chrII	256990	258005	YBR011C	1	-	5.69084	Quartile 1
chrXII	374773	377313	YLR114C	1	-	5.68918	Quartile 1
chrXVI	535614	538962	YPL009C	1	-	5.68562	Quartile 1
chrXI	55853	63477	YKL203C	1	-	5.68534	Quartile 1
chrXII	1043899	1051959	YLR454W	1	+	5.68366	Quartile 1
chrII	698247	700076	YBR239C	1	-	5.68236	Quartile 1
chrXI	39113	42338	YKL210W	1	+	5.6799	Quartile 1
chrXVI	600571	603434	YPR021C	1	-	5.67373	Quartile 1
chrX	345950	347398	YJL049W	1	+	5.65732	Quartile 1
chrXV	49432	52836	YOL145C	1	-	5.6533	Quartile 1
chrII	75184	79855	YBL079W	1	+	5.63933	Quartile 1
chrVIII	499873	501164	YHR201C	1	-	5.63631	Quartile 1
chrXV	960876	966142	YOR341W	1	+	5.6356	Quartile 1
chrXV	266183	267582	YOL031C	1	-	5.63554	Quartile 1
chrXIII	698701	701172	YMR216C	1	-	5.63072	Quartile 1
chrXII	570659	571900	YLR215C	1	-	5.62794	Quartile 1
chrXV	729862	733499	YOR207C	1	-	5.62184	Quartile 1
chrXV	232325	233669	YOL052C	1	-	5.61725	Quartile 1
chrXII	306708	315799	YLR087C	1	-	5.6145	Quartile 1
chrXII	578139	579068	YLR221C	1	-	5.60907	Quartile 1
chrXII	735006	737587	YLR304C	1	-	5.60849	Quartile 1
chrXVI	623486	624338	YPR028W	1	+	5.60664	Quartile 1
chrXII	255252	257953	YLR057W	1	+	5.60643	Quartile 1
chrXVI	572950	575214	YPR008W	1	+	5.60601	Quartile 1
chrIV	308382	309523	YDL082W	1	+	5.6051	Quartile 1
chrXI	221341	222959	YKL116C	1	-	5.60225	Quartile 1
chrVII	406698	409736	YGL049C	1	-	5.60045	Quartile 1
chrIX	190958	193231	YIL091C	1	-	5.59742	Quartile 1
chrIV	501671	503306	YDR030C	1	-	5.59587	Quartile 1
chrXII	787637	789824	YLR330W	1	+	5.5938	Quartile 1
chrXII	266264	266957	YLR065C	1	-	5.59055	Quartile 1
chrVII	534050	534858	YGR027C	1	-	5.59047	Quartile 1
chrIV	465879	470596	YDR011W	1	+	5.59017	Quartile 1
chrVI	201759	203455	YFR024C-A	1	-	5.5892	Quartile 1
chrI	134084	135702	YAL010C	1	-	5.58892	Quartile 1
chrXII	70499	73188	YLL034C	1	-	5.58826	Quartile 1
chrII	334150	336917	YBR049C	1	-	5.58594	Quartile 1
chrXI	92651	93542	YKL186C	1	-	5.5856	Quartile 1
chrVII	217475	221021	YGL151W	1	+	5.58552	Quartile 1
chrIV	509644	512238	YDR034C	1	-	5.58055	Quartile 1
chrXI	118750	120400	YKL175W	1	+	5.5796	Quartile 1
chrVII	977950	979425	YGR244C	1	-	5.57671	Quartile 1
chrIII	37726	38861	YCL050C	1	-	5.57331	Quartile 1
chrXII	234876	237764	YLR045C	1	-	5.56972	Quartile 1
chrIX	102658	105803	YIL130W	1	+	5.56065	Quartile 1
chrXV	842793	843741	YOR278W	1	+	5.56007	Quartile 1
chrIV	121998	123689	YDL189W	1	+	5.55569	Quartile 1
chrX	622465	623054	YJR104C	1	-	5.55507	Quartile 1
chrII	708030	711623	YBR245C	1	-	5.55447	Quartile 1
chrXII	280932	281738	YLR073C	1	-	5.55163	Quartile 1
chrXIV	394654	397762	YNL123W	1	+	5.54714	Quartile 1
chrX	75902	76612	YJL189W	1	+	5.54649	Quartile 1
chrVI	62854	64043	YFL034C-B	1	-	5.54431	Quartile 1
chrXVI	795831	797284	YPR133C	1	-	5.54139	Quartile 1
chrXII	899450	902706	YLR389C	1	-	5.53279	Quartile 1
chrXII	429540	432037	YLR144C	1	-	5.53232	Quartile 1
chrII	376421	378538	YBR069C	1	-	5.53084	Quartile 1
chrIV	1043050	1045142	YDR292C	1	-	5.52992	Quartile 1
chrXII	548982	549492	YLR200W	1	+	5.52534	Quartile 1
chrIV	753529	755133	YDR148C	1	-	5.52107	Quartile 1
chrXV	438849	440301	YOR059C	1	-	5.52078	Quartile 1
chrVII	991070	993645	YGR250C	1	-	5.51955	Quartile 1
chrIX	303580	304147	YIL027C	1	-	5.51789	Quartile 1
chrXVI	916990	919078	YPR190C	1	-	5.51574	Quartile 1
chrVII	124613	129239	YGL197W	1	+	5.51311	Quartile 1
chrVII	601613	604542	YGR056W	1	+	5.51059	Quartile 1
chrV	298881	301812	YER070W	1	+	5.50859	Quartile 1
chrXVI	75552	76274	YPL249C-A	1	-	5.50474	Quartile 1
chrIX	287691	289014	YIL035C	1	-	5.50314	Quartile 1
chrX	388279	390903	YJL029C	1	-	5.49841	Quartile 1
chrIX	69642	73524	YIL147C	1	-	5.491	Quartile 1
chrIV	661043	664960	YDR104C	1	-	5.48762	Quartile 1
chrVII	328792	330661	YGL095C	1	-	5.48699	Quartile 1
chrX	598676	603191	YJR092W	1	+	5.47254	Quartile 1
chrXII	500630	501230	YLR171W	1	+	5.4711	Quartile 1
chrXV	449341	451531	YOR066W	1	+	5.46579	Quartile 1
chrVI	93390	95069	YFL022C	1	-	5.46077	Quartile 1
chrXV	913502	915191	YOR320C	1	-	5.45705	Quartile 1
chrXVI	741291	742142	YPR107C	1	-	5.45495	Quartile 1
chrII	80244	80762	YBL078C	1	-	5.45459	Quartile 1
chrXIV	332518	334960	YNL161W	1	+	5.45403	Quartile 1
chrXV	495015	497162	YOR092W	1	+	5.45261	Quartile 1
chrV	373315	374631	YER107C	1	-	5.4522	Quartile 1
chrIV	253901	255165	YDL115C	1	-	5.4503	Quartile 1
chrVIII	59036	62610	YHL023C	1	-	5.44796	Quartile 1
chrVIII	512638	514773	YHR206W	1	+	5.44794	Quartile 1
chrIX	279982	282738	YIL038C	1	-	5.446	Quartile 1
chrV	90223	94007	YEL031W	1	+	5.44402	Quartile 1
chrXII	965793	971804	YLR422W	1	+	5.4413	Quartile 1
chrVII	575369	576624	YGR040W	1	+	5.44056	Quartile 1
chrVII	337797	341928	YGL092W	1	+	5.43789	Quartile 1
chrVII	672168	675587	YGR094W	1	+	5.43751	Quartile 1
chrX	106850	109555	YJL165C	1	-	5.4245	Quartile 1
chrIV	655577	657501	YDR101C	1	-	5.41308	Quartile 1
chrII	174760	177574	YBL023C	1	-	5.40495	Quartile 1
chrII	373648	375729	YBR068C	1	-	5.40374	Quartile 1
chrII	578332	579100	YBR171W	1	+	5.40273	Quartile 1
chrVII	431420	433158	YGL035C	1	-	5.40245	Quartile 1
chrII	550923	553244	YBR156C	1	-	5.4009	Quartile 1
chrV	260752	261095	YER053C-A	1	-	5.39798	Quartile 1
chrXV	561098	564358	YOR127W	1	+	5.39418	Quartile 1
chrIII	260189	262498	YCR084C	1	-	5.39408	Quartile 1
chrXVI	500435	502238	YPL026C	1	-	5.39133	Quartile 1
chrII	235215	235828	YBL003C	1	-	5.382	Quartile 1
chrXV	389631	391156	YOR032C	1	-	5.38034	Quartile 1
chrV	488720	490645	YER158C	1	-	5.37826	Quartile 1
chrXV	186996	189550	YOL076W	1	+	5.37748	Quartile 1
chrXIII	517464	520597	YMR125W	1	+	5.37596	Quartile 1
chrI	153968	154756	YAR002C-A	1	-	5.37275	Quartile 1
chrXIII	619787	622241	YMR179W	1	+	5.37028	Quartile 1
chrXIII	18871	20543	YML126C	1	-	5.36946	Quartile 1
chrXII	1028798	1029999	YLR448W	1	+	5.36198	Quartile 1
chrXIV	351293	351664	YNL146C-A	1	-	5.36191	Quartile 1
chrXVI	220089	222898	YPL174C	1	-	5.35937	Quartile 1
chrV	67490	68892	YEL046C	1	-	5.35673	Quartile 1
chrX	319966	322314	YJL061W	1	+	5.35574	Quartile 1
chrX	164171	165380	YJL131C	1	-	5.35431	Quartile 1
chrXV	930622	931151	YOR327C	1	-	5.35411	Quartile 1
chrVII	469039	472420	YGL013C	1	-	5.35273	Quartile 1
chrXII	131694	134108	YLL008W	1	+	5.34176	Quartile 1
chrXIII	603635	605600	YMR171C	1	-	5.33802	Quartile 1
chrII	541112	544536	YBR150C	1	-	5.33793	Quartile 1
chrXII	1015431	1017760	YLR440C	1	-	5.3376	Quartile 1
chrX	63745	67640	YJL197W	1	+	5.33756	Quartile 1
chrIV	116274	117007	YDL192W	1	+	5.33376	Quartile 1
chrIX	389369	393749	YIR019C	1	-	5.32945	Quartile 1
chrVII	508946	511049	YGR009C	1	-	5.31484	Quartile 1
chrX	425022	431389	YJL005W	1	+	5.3127	Quartile 1
chrVII	514518	516648	YGR013W	1	+	5.31013	Quartile 1
chrV	413212	414220	YER126C	1	-	5.30893	Quartile 1
chrXI	109235	110231	YKL180W	1	+	5.30789	Quartile 1
chrII	584674	586182	YBR177C	1	-	5.30583	Quartile 1
chrIV	521777	523135	YDR035W	1	+	5.30567	Quartile 1
chrIV	221518	221821	YDL133C-A	1	-	5.29726	Quartile 1
chrII	24785	28366	YBL101C	1	-	5.29644	Quartile 1
chrXVI	822573	824465	YPR145W	1	+	5.29335	Quartile 1
chrXII	332507	336133	YLR096W	1	+	5.29208	Quartile 1
chrIV	917458	921801	YDR227W	1	+	5.2866	Quartile 1
chrIV	123777	125128	YDL188C	1	-	5.28467	Quartile 1
chrV	217865	221323	YER033C	1	-	5.28144	Quartile 1
chrXII	625109	626354	YLR244C	1	-	5.27966	Quartile 1
chrXIII	777954	778689	YMR255W	1	+	5.27785	Quartile 1
chrXVI	773803	775298	YPR120C	1	-	5.27749	Quartile 1
chrV	258595	259726	YER053C	1	-	5.27303	Quartile 1
chrX	510049	513825	YJR041C	1	-	5.2728	Quartile 1
chrIV	781905	784258	YDR164C	1	-	5.27156	Quartile 1
chrX	185447	186718	YJL125C	1	-	5.2713	Quartile 1
chrIV	1238189	1238865	YDR381C-A	1	-	5.26951	Quartile 1
chrX	633500	635818	YJR110W	1	+	5.26791	Quartile 1
chrVII	727968	729751	YGR119C	1	-	5.26189	Quartile 1
chrVIII	221314	222536	YHR061C	1	-	5.24682	Quartile 1
chrX	518581	519263	YJR044C	1	-	5.24674	Quartile 1
chrXIV	413598	416411	YNL112W	1	+	5.24605	Quartile 1
chrII	93507	95972	YBL067C	1	-	5.24464	Quartile 1
chrXV	659651	661754	YOR175C	1	-	5.24007	Quartile 1
chrIV	682137	682628	YDR115W	1	+	5.2361	Quartile 1
chrXV	60269	61078	YOL139C	1	-	5.23599	Quartile 1
chrXIV	557005	557896	YNL038W	1	+	5.23571	Quartile 1
chrIV	722905	727586	YDR135C	1	-	5.23477	Quartile 1
chrVI	216522	220147	YFR031C	1	-	5.23307	Quartile 1
chrII	712869	714483	YBR247C	1	-	5.22711	Quartile 1
chrXIV	467069	469795	YNL085W	1	+	5.22578	Quartile 2
chrIX	342470	342964	YIL008W	1	+	5.22443	Quartile 2
chrV	343213	347675	YER093C	1	-	5.22385	Quartile 2
chrXII	302179	306629	YLR086W	1	+	5.22308	Quartile 2
chrVII	131481	139651	YGL195W	1	+	5.21793	Quartile 2
chrVII	678640	682293	YGR097W	1	+	5.21631	Quartile 2
chrXIV	45216	48056	YNL313C	1	-	5.21575	Quartile 2
chrXIII	206258	208963	YML035C	1	-	5.21574	Quartile 2
chrX	559383	566935	YJR066W	1	+	5.21058	Quartile 2
chrXVI	864342	866490	YPR161C	1	-	5.20641	Quartile 2
chrII	452614	453354	YBR106W	1	+	5.20581	Quartile 2
chrXV	733850	736298	YOR208W	1	+	5.19322	Quartile 2
chrXV	1013130	1014882	YOR360C	1	-	5.19061	Quartile 2
chrXVI	308685	309637	YPL127C	1	-	5.18927	Quartile 2
chrX	234159	236491	YJL101C	1	-	5.18656	Quartile 2
chrIV	892750	894012	YDR214W	1	+	5.18521	Quartile 2
chrVII	870103	871461	YGR187C	1	-	5.18403	Quartile 2
chrIV	580639	581934	YDR065W	1	+	5.18334	Quartile 2
chrXIV	402503	405605	YNL118C	1	-	5.18087	Quartile 2
chrXIV	249844	250366	YNL211C	1	-	5.17721	Quartile 2
chrXI	440368	442774	YKR001C	1	-	5.17382	Quartile 2
chrXII	371500	373060	YLR113W	1	+	5.17293	Quartile 2
chrIII	57268	58746	YCL037C	1	-	5.16449	Quartile 2
chrXI	182906	184610	YKL139W	1	+	5.1621	Quartile 2
chrIV	352769	355540	YDL056W	1	+	5.15878	Quartile 2
chrXIII	858112	858946	YMR295C	1	-	5.15525	Quartile 2
chrXVI	713244	716071	YPR089W	1	+	5.15311	Quartile 2
chrXV	552097	552925	YOR122C	1	-	5.15178	Quartile 2
chrII	300145	301342	YBR031W	1	+	5.14269	Quartile 2
chrXIV	164557	167176	YNL256W	1	+	5.14062	Quartile 2
chrVIII	326663	328089	YHR107C	1	-	5.13954	Quartile 2
chrXVI	472924	474789	YPL042C	1	-	5.13693	Quartile 2
chrXV	202631	204513	YOL066C	1	-	5.12733	Quartile 2
chrXI	144336	145523	YKL163W	1	+	5.12464	Quartile 2
chrVII	371954	374232	YGL071W	1	+	5.12358	Quartile 2
chrIV	1499325	1500586	YDR532C	1	-	5.12247	Quartile 2
chrIX	98440	99440	YIL133C	1	-	5.12092	Quartile 2
chrXVI	51038	52691	YPL259C	1	-	5.11756	Quartile 2
chrXI	431873	432841	YKL006W	1	+	5.11702	Quartile 2
chrVIII	147777	148727	YHR021C	1	-	5.11214	Quartile 2
chrVI	58668	62950	YFL036W	1	+	5.11175	Quartile 2
chrXIV	196227	198016	YNL241C	1	-	5.10584	Quartile 2
chrIX	39420	40175	YIL161W	1	+	5.10075	Quartile 2
chrXII	563611	564584	YLR211C	1	-	5.09926	Quartile 2
chrVII	443556	446169	YGL027C	1	-	5.09622	Quartile 2
chrVII	532864	533982	YGR026W	1	+	5.09617	Quartile 2
chrIV	821166	825829	YDR180W	1	+	5.08813	Quartile 2
chrXIII	14333	14770	YML129C	1	-	5.08723	Quartile 2
chrX	120396	121803	YJL159W	1	+	5.08572	Quartile 2
chrXVI	674706	675687	YPR060C	1	-	5.0855	Quartile 2
chrV	207523	208498	YER026C	1	-	5.08215	Quartile 2
chrXV	213802	216207	YOL060C	1	-	5.08041	Quartile 2
chrII	67021	69540	YBL084C	1	-	5.07579	Quartile 2
chrXV	936602	939447	YOR329C	1	-	5.07458	Quartile 2
chrVII	122591	123332	YGL200C	1	-	5.06473	Quartile 2
chrXIV	545205	546038	YNL044W	1	+	5.06324	Quartile 2
chrXIII	703380	706927	YMR218C	1	-	5.05819	Quartile 2
chrXIII	668446	669812	YMR203W	1	+	5.05271	Quartile 2
chrII	530701	532218	YBR143C	1	-	5.05113	Quartile 2
chrIV	1315283	1317832	YDR422C	1	-	5.04902	Quartile 2
chrXVI	907162	909546	YPR185W	1	+	5.04332	Quartile 2
chrVII	917007	918527	YGR212W	1	+	5.04031	Quartile 2
chrXV	580150	581521	YOR136W	1	+	5.04014	Quartile 2
chrV	128742	130674	YEL013W	1	+	5.03981	Quartile 2
chrIV	33279	34029	YDL235C	1	-	5.03748	Quartile 2
chrX	417475	419603	YJL010C	1	-	5.03722	Quartile 2
chrVII	959881	961309	YGR234W	1	+	5.034	Quartile 2
chrVII	527605	528588	YGR021W	1	+	5.02194	Quartile 2
chrV	439515	441208	YER136W	1	+	5.01787	Quartile 2
chrXV	441410	442760	YOR061W	1	+	5.01225	Quartile 2
chrXV	703869	704314	YOR192C-C	1	-	5.01184	Quartile 2
chrIV	523062	524770	YDR036C	1	-	5.01042	Quartile 2
chrXVI	228851	230873	YPL169C	1	-	5.00797	Quartile 2
chrXV	503401	504404	YOR095C	1	-	5.00782	Quartile 2
chrXIV	342392	343454	YNL155W	1	+	5.00541	Quartile 2
chrV	432431	434132	YER133W	1	+	5.00074	Quartile 2
chrXII	32543	35236	YLL054C	1	-	5.00044	Quartile 2
chrXV	649277	651828	YOR168W	1	+	4.99347	Quartile 2
chrX	409346	411068	YJL013C	1	-	4.99106	Quartile 2
chrXI	53671	55770	YKL204W	1	+	4.98914	Quartile 2
chrXVI	459942	460726	YPL051W	1	+	4.98814	Quartile 2
chrXIII	443307	445178	YMR088C	1	-	4.98264	Quartile 2
chrXIV	695585	697618	YNR038W	1	+	4.98241	Quartile 2
chrXII	683595	687271	YLR272C	1	-	4.98087	Quartile 2
chrXV	837647	839133	YOR274W	1	+	4.97919	Quartile 2
chrXI	432909	434990	YKL005C	1	-	4.97375	Quartile 2
chrXIII	664636	665652	YMR200W	1	+	4.96674	Quartile 2
chrXIII	40078	41846	YML115C	1	-	4.96553	Quartile 2
chrXV	80322	81269	YOL127W	1	+	4.96383	Quartile 2
chrXIV	401020	402642	YNL119W	1	+	4.96351	Quartile 2
chrIV	283368	284521	YDL099W	1	+	4.96229	Quartile 2
chrVII	191892	193325	YGL164C	1	-	4.96221	Quartile 2
chrVII	457082	457915	YGL020C	1	-	4.96033	Quartile 2
chrVIII	372594	374424	YHR135C	1	-	4.95971	Quartile 2
chrXIV	247402	249946	YNL212W	1	+	4.95061	Quartile 2
chrVII	556910	557501	YGR035C	1	-	4.95004	Quartile 2
chrXII	828669	829488	YLR350W	1	+	4.94493	Quartile 2
chrXVI	876167	876669	YPR166C	1	-	4.93592	Quartile 2
chrXVI	85546	87007	YPL245W	1	+	4.93047	Quartile 2
chrXII	658710	659897	YLR257W	1	+	4.93027	Quartile 2
chrX	147064	147775	YJL143W	1	+	4.92935	Quartile 2
chrXV	474584	476948	YOR080W	1	+	4.92895	Quartile 2
chrXII	1055639	1056793	YLR457C	1	-	4.92776	Quartile 2
chrVII	117674	120971	YGL201C	1	-	4.92398	Quartile 2
chrXVI	457008	458528	YPL053C	1	-	4.91431	Quartile 2
chrXIII	280376	282685	YMR008C	1	-	4.91363	Quartile 2
chrX	193689	194966	YJL116C	1	-	4.91239	Quartile 2
chrXVI	624253	627007	YPR029C	1	-	4.91038	Quartile 2
chrX	585026	585471	YJR085C	1	-	4.91031	Quartile 2
chrIV	78387	79207	YDL212W	1	+	4.89893	Quartile 2
chrII	351225	351650	YBR056W-A	1	+	4.89582	Quartile 2
chrXIV	575397	576068	YNL031C	1	-	4.89116	Quartile 2
chrXVI	384655	386486	YPL086C	1	-	4.8868	Quartile 2
chrXV	464711	466667	YOR073W	1	+	4.8854	Quartile 2
chrIV	444578	446501	YDL003W	1	+	4.87792	Quartile 2
chrIV	607259	610164	YDR081C	1	-	4.87777	Quartile 2
chrXI	497403	499850	YKR029C	1	-	4.87593	Quartile 2
chrXV	519039	520082	YOR106W	1	+	4.87423	Quartile 2
chrXV	418514	421695	YOR048C	1	-	4.87168	Quartile 2
chrXV	575040	577807	YOR133W	1	+	4.87096	Quartile 2
chrIV	117627	118617	YDL191W	1	+	4.87092	Quartile 2
chrVII	808535	809492	YGR161C	1	-	4.86893	Quartile 2
chrXI	591357	592568	YKR081C	1	-	4.86887	Quartile 2
chrV	102379	106236	YEL025C	1	-	4.86584	Quartile 2
chrXV	129167	132583	YOL100W	1	+	4.86511	Quartile 2
chrII	625729	628470	YBR202W	1	+	4.86236	Quartile 2
chrXV	756295	757612	YOR221C	1	-	4.86078	Quartile 2
chrVIII	197223	198345	YHR046C	1	-	4.85093	Quartile 2
chrXV	150244	153545	YOL089C	1	-	4.84917	Quartile 2
chrII	591615	592809	YBR181C	1	-	4.84911	Quartile 2
chrVII	596614	598797	YGR054W	1	+	4.84715	Quartile 2
chrXI	253555	255480	YKL100C	1	-	4.84563	Quartile 2
chrXV	516353	516877	YOR103C	1	-	4.84095	Quartile 2
chrII	270788	273761	YBR017C	1	-	4.83958	Quartile 2
chrXII	37157	39529	YLL051C	1	-	4.83379	Quartile 2
chrIV	1067685	1068472	YDR302W	1	+	4.83261	Quartile 2
chrXII	846029	847547	YLR360W	1	+	4.83237	Quartile 2
chrII	565625	567559	YBR163W	1	+	4.83208	Quartile 2
chrX	608263	608981	YJR094W-A	1	+	4.83135	Quartile 2
chrXIII	74251	77084	YML099C	1	-	4.82962	Quartile 2
chrXIV	648926	651751	YNR013C	1	-	4.82132	Quartile 2
chrXVI	138637	139483	YPL218W	1	+	4.82084	Quartile 2
chrXIII	332037	334792	YMR031C	1	-	4.81768	Quartile 2
chrX	380164	381051	YJL035C	1	-	4.81322	Quartile 2
chrXVI	771584	773214	YPR119W	1	+	4.80803	Quartile 2
chrXV	14201	14778	YOL160W	1	+	4.80687	Quartile 2
chrXIII	28107	29869	YML120C	1	-	4.8063	Quartile 2
chrVII	867753	870071	YGR186W	1	+	4.79901	Quartile 2
chrXI	570243	570949	YKR068C	1	-	4.78884	Quartile 2
chrI	114817	118384	YAL019W	1	+	4.7862	Quartile 2
chrVII	720351	724909	YGR116W	1	+	4.78151	Quartile 2
chrXIV	680576	685543	YNR031C	1	-	4.78121	Quartile 2
chrIV	1159459	1161399	YDR343C	1	-	4.781	Quartile 2
chrXV	997134	998323	YOR352W	1	+	4.78052	Quartile 2
chrXII	710812	712125	YLR287C	1	-	4.78002	Quartile 2
chrXI	26653	30747	YKL215C	1	-	4.77569	Quartile 2
chrIX	249932	251995	YIL056W	1	+	4.77487	Quartile 2
chrV	81236	82723	YEL037C	1	-	4.77419	Quartile 2
chrVIII	157544	159216	YHR024C	1	-	4.77289	Quartile 2
chrV	396742	397724	YER117W	1	+	4.7664	Quartile 2
chrXII	958371	962808	YLR419W	1	+	4.76521	Quartile 2
chrIV	503936	504765	YDR032C	1	-	4.76223	Quartile 2
chrV	78035	79593	YEL040W	1	+	4.7571	Quartile 2
chrII	244272	245706	YBR004C	1	-	4.75363	Quartile 2
chrXI	153249	153783	YKL160W	1	+	4.74887	Quartile 2
chrXII	537237	538537	YLR191W	1	+	4.74197	Quartile 2
chrXVI	108604	114399	YPL231W	1	+	4.74165	Quartile 2
chrXIII	341712	343573	YMR036C	1	-	4.74098	Quartile 2
chrXI	3271	5744	YKL222C	1	-	4.73739	Quartile 2
chrVII	790347	793077	YGR150C	1	-	4.73658	Quartile 2
chrVIII	80474	81713	YHL011C	1	-	4.73522	Quartile 2
chrVI	116088	118571	YFL009W	1	+	4.73404	Quartile 2
chrII	143824	145782	YBL039C	1	-	4.72831	Quartile 2
chrXII	386350	388322	YLR120C	1	-	4.72764	Quartile 2
chrVI	147117	148485	YFL001W	1	+	4.7236	Quartile 2
chrXII	267733	270799	YLR067C	1	-	4.72009	Quartile 2
chrII	9838	10561	YBL107C	1	-	4.71188	Quartile 2
chrX	580293	581652	YJR080C	1	-	4.71121	Quartile 2
chrII	528258	530793	YBR142W	1	+	4.70896	Quartile 2
chrXII	799600	802435	YLR336C	1	-	4.70539	Quartile 2
chrXIV	315887	316483	YNL170W	1	+	4.70471	Quartile 2
chrXIII	669879	671374	YMR204C	1	-	4.70373	Quartile 2
chrX	386258	387497	YJL031C	1	-	4.69894	Quartile 2
chrVII	377544	379809	YGL066W	1	+	4.69689	Quartile 2
chrX	76659	79352	YJL187C	1	-	4.69554	Quartile 2
chrIV	450123	452552	YDR001C	1	-	4.69493	Quartile 2
chrXI	617840	618797	YKR094C	1	-	4.6944	Quartile 2
chrXI	110278	112524	YKL179C	1	-	4.68891	Quartile 2
chrX	56298	58841	YJL200C	1	-	4.68666	Quartile 2
chrI	166565	169002	YAR014C	1	-	4.68161	Quartile 2
chrI	192557	196336	YAR042W	1	+	4.68109	Quartile 2
chrVI	176979	180827	YFR016C	1	-	4.67981	Quartile 2
chrIV	417537	421616	YDL019C	1	-	4.67744	Quartile 2
chrXV	792483	793977	YOR244W	1	+	4.67702	Quartile 2
chrVIII	399129	400916	YHR151C	1	-	4.67599	Quartile 2
chrXVI	791116	792247	YPR128C	1	-	4.67486	Quartile 2
chrIV	780192	781206	YDR162C	1	-	4.67452	Quartile 2
chrXV	738280	738766	YOR210W	1	+	4.67122	Quartile 2
chrVII	746751	747946	YGR127W	1	+	4.67054	Quartile 2
chrII	150311	151240	YBL036C	1	-	4.65957	Quartile 2
chrII	304744	305999	YBR034C	1	-	4.65699	Quartile 2
chrIX	140492	141670	YIL117C	1	-	4.6534	Quartile 2
chrVIII	21726	23609	YHL039W	1	+	4.65157	Quartile 2
chrXIV	171313	172305	YNL252C	1	-	4.65154	Quartile 2
chrXV	481973	483194	YOR085W	1	+	4.64649	Quartile 2
chrIV	1104922	1105898	YDR319C	1	-	4.64575	Quartile 2
chrX	629477	633012	YJR109C	1	-	4.63675	Quartile 2
chrXVI	745628	746854	YPR110C	1	-	4.63515	Quartile 2
chrII	490825	491203	YBR126W-A	1	+	4.63501	Quartile 2
chrXIII	511270	511804	YMR122W-A	1	+	4.63455	Quartile 2
chrIV	1202106	1202542	YDR363W-A	1	+	4.63197	Quartile 2
chrXVI	486612	487348	YPL034W	1	+	4.62748	Quartile 2
chrVII	932481	935991	YGR218W	1	+	4.61526	Quartile 2
chrII	726510	727105	YBR255C-A	1	-	4.61474	Quartile 2
chrIV	1135824	1140585	YDR334W	1	+	4.61402	Quartile 2
chrXIII	713816	715458	YMR221C	1	-	4.61325	Quartile 2
chrXIII	295010	296788	YMR013C	1	-	4.6117	Quartile 2
chrIV	1267413	1269496	YDR398W	1	+	4.6094	Quartile 2
chrVII	25617	27520	YGL252C	1	-	4.60808	Quartile 2
chrXI	74791	75582	YKL196C	1	-	4.60494	Quartile 2
chrVII	889626	892244	YGR196C	1	-	4.60382	Quartile 2
chrXII	881953	884837	YLR382C	1	-	4.60219	Quartile 2
chrXIII	421319	422211	YMR077C	1	-	4.60036	Quartile 2
chrXVI	716001	718500	YPR091C	1	-	4.59874	Quartile 2
chrX	88716	89249	YJL179W	1	+	4.59704	Quartile 2
chrXV	592985	594244	YOR142W	1	+	4.59562	Quartile 2
chrIX	272805	273871	YIL044C	1	-	4.59397	Quartile 2
chrXV	282313	285457	YOL021C	1	-	4.59006	Quartile 2
chrXII	516548	517733	YLR181C	1	-	4.58548	Quartile 2
chrX	526284	526830	YJR048W	1	+	4.58077	Quartile 2
chrIV	861943	864912	YDR206W	1	+	4.57405	Quartile 2
chrXVI	212933	214074	YPL177C	1	-	4.57281	Quartile 2
chrIV	141115	141774	YDL177C	1	-	4.57215	Quartile 2
chrXV	793952	795368	YOR245C	1	-	4.56867	Quartile 2
chrV	512653	517577	YER166W	1	+	4.5617	Quartile 2
chrXV	832766	834274	YOR272W	1	+	4.55796	Quartile 2
chrXVI	120090	121293	YPL227C	1	-	4.55296	Quartile 2
chrIV	126685	130115	YDL185W	1	+	4.55241	Quartile 2
chrXIV	644161	646969	YNR011C	1	-	4.54812	Quartile 2
chrXIV	549287	552038	YNL041C	1	-	4.54597	Quartile 2
chrV	322657	324256	YER081W	1	+	4.5442	Quartile 2
chrIV	1395028	1397994	YDR466W	1	+	4.54383	Quartile 2
chrXVI	893731	895795	YPR179C	1	-	4.54173	Quartile 2
chrV	474992	476288	YER154W	1	+	4.53634	Quartile 2
chrIV	234868	236020	YDL127W	1	+	4.53563	Quartile 2
chrXV	185741	186760	YOL077C	1	-	4.53281	Quartile 2
chrXI	435479	436827	YKL004W	1	+	4.5305	Quartile 2
chrVII	924648	930878	YGR217W	1	+	4.52653	Quartile 2
chrXIV	638989	640163	YNR007C	1	-	4.52599	Quartile 2
chrXII	399616	402597	YLR129W	1	+	4.52485	Quartile 2
chrX	251674	254515	YJL094C	1	-	4.52368	Quartile 2
chrIV	838349	840500	YDR189W	1	+	4.52325	Quartile 2
chrXIII	685794	687310	YMR209C	1	-	4.52251	Quartile 2
chrXV	601310	602410	YOR143C	1	-	4.52029	Quartile 2
chrVIII	104244	105205	YHL001W	1	+	4.51728	Quartile 2
chrII	732505	734657	YBR260C	1	-	4.51561	Quartile 2
chrXI	408463	411611	YKL015W	1	+	4.51451	Quartile 2
chrVII	698550	699007	YGR105W	1	+	4.51433	Quartile 2
chrX	365724	368491	YJL041W	1	+	4.51367	Quartile 2
chrXII	834269	836320	YLR353W	1	+	4.51222	Quartile 2
chrIV	966358	967861	YDR255C	1	-	4.51217	Quartile 2
chrIV	1162810	1164691	YDR345C	1	-	4.5117	Quartile 2
chrXIII	804418	805153	YMR269W	1	+	4.50837	Quartile 2
chrVIII	362071	362977	YHR128W	1	+	4.50432	Quartile 2
chrVII	899841	902319	YGR200C	1	-	4.49942	Quartile 2
chrVIII	40064	45795	YHL030W	1	+	4.49902	Quartile 2
chrXVI	88436	90394	YPL243W	1	+	4.49892	Quartile 2
chrXIII	277456	279741	YMR006C	1	-	4.49585	Quartile 2
chrVII	76840	78031	YGL225W	1	+	4.49363	Quartile 2
chrVII	62050	63073	YGL232W	1	+	4.49287	Quartile 2
chrII	105239	107492	YBL061C	1	-	4.49005	Quartile 2
chrV	264795	265832	YER055C	1	-	4.48989	Quartile 2
chrIV	817847	818679	YDR178W	1	+	4.4869	Quartile 2
chrIV	927421	929268	YDR232W	1	+	4.4848	Quartile 2
chrX	491061	492365	YJR032W	1	+	4.48138	Quartile 2
chrVIII	401371	402069	YHR152W	1	+	4.48088	Quartile 2
chrX	37920	40098	YJL209W	1	+	4.47826	Quartile 2
chrVIII	493875	496298	YHR197W	1	+	4.47031	Quartile 2
chrXIV	144154	144697	YNL266W	1	+	4.46426	Quartile 2
chrXV	609727	611427	YOR149C	1	-	4.45506	Quartile 2
chrVIII	394320	396755	YHR149C	1	-	4.45357	Quartile 2
chrVII	604648	605572	YGR057C	1	-	4.45138	Quartile 2
chrII	217397	220530	YBL005W	1	+	4.44934	Quartile 2
chrVII	52589	53610	YGL237C	1	-	4.44876	Quartile 2
chrX	676946	677341	YJR135W-A	1	+	4.44716	Quartile 2
chrX	106373	106865	YJL166W	1	+	4.44558	Quartile 2
chrXIII	337744	339431	YMR033W	1	+	4.44493	Quartile 2
chrXIII	597225	599186	YMR168C	1	-	4.44459	Quartile 2
chrII	113653	115388	YBL056W	1	+	4.44184	Quartile 2
chrXIV	122839	126677	YNL273W	1	+	4.43834	Quartile 2
chrVIII	297267	298653	YHR097C	1	-	4.43616	Quartile 2
chrXIII	275975	277299	YMR005W	1	+	4.43015	Quartile 2
chrXVI	527515	528919	YPL014W	1	+	4.42967	Quartile 2
chrXV	681366	682172	YOR185C	1	-	4.42756	Quartile 2
chrII	101862	105343	YBL063W	1	+	4.42642	Quartile 2
chrXV	445927	446781	YOR064C	1	-	4.42571	Quartile 2
chrVII	350507	352349	YGL084C	1	-	4.42488	Quartile 2
chrVIII	190497	192777	YHR042W	1	+	4.42338	Quartile 2
chrXI	158573	159435	YKL156W	1	+	4.42236	Quartile 2
chrVII	876561	878256	YGR189C	1	-	4.42132	Quartile 2
chrXV	301319	303145	YOL013C	1	-	4.41931	Quartile 2
chrXIII	78256	79720	YML097C	1	-	4.417	Quartile 2
chrXII	904586	906403	YLR392C	1	-	4.40976	Quartile 2
chrXVI	682176	682911	YPR067W	1	+	4.40893	Quartile 2
chrVIII	184039	184856	YHR038W	1	+	4.40855	Quartile 2
chrV	189345	191870	YER017C	1	-	4.40826	Quartile 2
chrIV	1213829	1214994	YDR368W	1	+	4.40109	Quartile 2
chrIV	232590	234062	YDL128W	1	+	4.40004	Quartile 2
chrVI	239034	239865	YFR043C	1	-	4.39626	Quartile 2
chrV	404762	406434	YER123W	1	+	4.39569	Quartile 2
chrIX	246458	247008	YIL059C	1	-	4.39459	Quartile 2
chrXIV	692499	692966	YNR034W-A	1	+	4.39363	Quartile 2
chrXV	798591	800756	YOR249C	1	-	4.39032	Quartile 2
chrXV	827927	830680	YOR270C	1	-	4.38895	Quartile 2
chrXV	515168	516386	YOR101W	1	+	4.38893	Quartile 2
chrX	299050	302891	YJL074C	1	-	4.38806	Quartile 2
chrXV	651811	653964	YOR171C	1	-	4.38655	Quartile 2
chrIV	57132	60470	YDL223C	1	-	4.38634	Quartile 2
chrXV	692384	697520	YOR191W	1	+	4.38438	Quartile 2
chrXVI	232493	237153	YPL167C	1	-	4.38348	Quartile 2
chrI	74864	76189	YAL036C	1	-	4.37559	Quartile 2
chrIX	197839	199456	YIL088C	1	-	4.37323	Quartile 2
chrXIII	690562	693174	YMR212C	1	-	4.3721	Quartile 2
chrII	762617	764725	YBR280C	1	-	4.37128	Quartile 2
chrXV	108186	108953	YOL111C	1	-	4.36793	Quartile 2
chrXIII	665721	667100	YMR201C	1	-	4.36574	Quartile 2
chrVII	726950	727907	YGR118W	1	+	4.36515	Quartile 2
chrXV	311277	312443	YOL007C	1	-	4.36025	Quartile 2
chrXII	499446	500299	YLR168C	1	-	4.35913	Quartile 2
chrXVI	792662	793805	YPR129W	1	+	4.35362	Quartile 2
chrXII	151276	154002	YLR001C	1	-	4.34883	Quartile 2
chrII	424908	425812	YBR088C	1	-	4.34292	Quartile 2
chrXIII	410684	411330	YMR071C	1	-	4.34261	Quartile 2
chrV	319929	321924	YER080W	1	+	4.3354	Quartile 2
chrVIII	256314	258142	YHR078W	1	+	4.335	Quartile 2
chrVIII	192703	193638	YHR043C	1	-	4.32929	Quartile 2
chrXV	455835	457947	YOR070C	1	-	4.32803	Quartile 2
chrV	172073	172659	YER009W	1	+	4.32775	Quartile 2
chrIX	87864	88759	YIL139C	1	-	4.326	Quartile 2
chrIX	210824	212034	YIL079C	1	-	4.32298	Quartile 2
chrVII	794592	795050	YGR151C	1	-	4.32229	Quartile 2
chrVII	1063677	1064998	YGR286C	1	-	4.32202	Quartile 2
chrX	94983	96121	YJL174W	1	+	4.32123	Quartile 2
chrIX	399752	402771	YIR023W	1	+	4.3183	Quartile 2
chrIV	135793	137621	YDL180W	1	+	4.31781	Quartile 2
chrXV	944561	946131	YOR334W	1	+	4.31721	Quartile 2
chrXIV	503633	505595	YNL065W	1	+	4.31304	Quartile 2
chrII	138177	140318	YBL042C	1	-	4.30436	Quartile 2
chrXII	907864	909524	YLR394W	1	+	4.29477	Quartile 2
chrXVI	26532	28232	YPL272C	1	-	4.29411	Quartile 2
chrIV	217555	218465	YDL136W	1	+	4.28766	Quartile 2
chrV	465199	466204	YER148W	1	+	4.28607	Quartile 2
chrVII	388862	389772	YGL061C	1	-	4.28384	Quartile 2
chrX	492290	496488	YJR033C	1	-	4.28356	Quartile 2
chrIV	1491035	1492500	YDR527W	1	+	4.28128	Quartile 2
chrVIII	402923	406269	YHR154W	1	+	4.2782	Quartile 2
chrX	393856	395641	YJL025W	1	+	4.27572	Quartile 2
chrXV	271926	273755	YOL027C	1	-	4.27569	Quartile 2
chrXIII	401512	404318	YMR066W	1	+	4.27196	Quartile 2
chrV	256251	258041	YER052C	1	-	4.27001	Quartile 2
chrXVI	406597	407642	YPL079W	1	+	4.26929	Quartile 2
chrXV	278034	280251	YOL023W	1	+	4.26787	Quartile 2
chrXIII	533079	534741	YMR131C	1	-	4.2648	Quartile 2
chrXVI	162525	163635	YPL206C	1	-	4.26443	Quartile 2
chrVI	65453	68812	YFL034W	1	+	4.2619	Quartile 2
chrV	387784	390162	YER113C	1	-	4.25985	Quartile 2
chrXIII	822724	824734	YMR278W	1	+	4.25893	Quartile 2
chrXV	224339	226129	YOL055C	1	-	4.25805	Quartile 2
chrXIII	696749	698498	YMR215W	1	+	4.25607	Quartile 2
chrXIII	486550	490340	YMR109W	1	+	4.25246	Quartile 2
chrXVI	159839	162440	YPL207W	1	+	4.2493	Quartile 2
chrII	167339	167871	YBL028C	1	-	4.24673	Quartile 2
chrXIII	805198	806551	YMR270C	1	-	4.2445	Quartile 2
chrII	610477	611910	YBR195C	1	-	4.24445	Quartile 2
chrVII	952332	953540	YGR231C	1	-	4.244	Quartile 2
chrXVI	231119	232574	YPL168W	1	+	4.23725	Quartile 2
chrXIII	898375	899336	YMR312W	1	+	4.23428	Quartile 2
chrX	698182	700664	YJR143C	1	-	4.23377	Quartile 2
chrVII	317292	318198	YGL098W	1	+	4.23346	Quartile 2
chrII	242781	244365	YBR003W	1	+	4.23154	Quartile 2
chrVII	582779	583976	YGR044C	1	-	4.22681	Quartile 2
chrVII	705246	706576	YGR109C	1	-	4.22677	Quartile 2
chrXIV	84059	85839	YNL291C	1	-	4.22646	Quartile 2
chrIV	44034	46009	YDL229W	1	+	4.22596	Quartile 2
chrX	189698	190358	YJL122W	1	+	4.2228	Quartile 2
chrIX	232972	235529	YIL068C	1	-	4.22082	Quartile 2
chrIX	378461	379847	YIR012W	1	+	4.21881	Quartile 2
chrXV	255305	256172	YOL038W	1	+	4.21622	Quartile 2
chrIV	1436899	1438084	YDR494W	1	+	4.21377	Quartile 2
chrX	247166	251761	YJL095W	1	+	4.21066	Quartile 2
chrII	457722	458406	YBR109C	1	-	4.20951	Quartile 2
chrII	46408	47201	YBL091C-A	1	-	4.20825	Quartile 2
chrIX	375359	377264	YIR010W	1	+	4.20725	Quartile 2
chrV	536244	538431	YER173W	1	+	4.2008	Quartile 2
chrVII	742260	745586	YGR125W	1	+	4.20077	Quartile 2
chrX	464294	466224	YJR016C	1	-	4.20074	Quartile 2
chrIV	1447795	1450215	YDR499W	1	+	4.20043	Quartile 2
chrXIV	255241	256732	YNL207W	1	+	4.19702	Quartile 2
chrXII	507694	510250	YLR176C	1	-	4.19631	Quartile 2
chrIV	561305	562450	YDR054C	1	-	4.19381	Quartile 2
chrIV	525400	527290	YDR037W	1	+	4.19263	Quartile 2
chrIV	94589	95958	YDL204W	1	+	4.19097	Quartile 2
chrXV	44917	45746	YOL149W	1	+	4.19076	Quartile 2
chrVII	1014227	1016789	YGR261C	1	-	4.18965	Quartile 2
chrVI	33099	35972	YFL050C	1	-	4.18939	Quartile 2
chrIV	730557	732886	YDR138W	1	+	4.1875	Quartile 2
chrXII	134173	136380	YLL007C	1	-	4.18601	Quartile 2
chrX	358177	359723	YJL044C	1	-	4.18119	Quartile 2
chrVII	884405	885829	YGR193C	1	-	4.18015	Quartile 2
chrXV	760699	761291	YOR224C	1	-	4.17852	Quartile 2
chrXV	775726	778320	YOR233W	1	+	4.17819	Quartile 2
chrIX	318065	321025	YIL017C	1	-	4.17748	Quartile 2
chrVII	454767	457167	YGL021W	1	+	4.1773	Quartile 2
chrII	675287	676344	YBR228W	1	+	4.17483	Quartile 2
chrII	480352	480992	YBR120C	1	-	4.17369	Quartile 2
chrXII	271481	273931	YLR069C	1	-	4.17311	Quartile 2
chrXIV	42008	43124	YNL316C	1	-	4.17194	Quartile 2
chrXII	614685	616309	YLR238W	1	+	4.17186	Quartile 2
chrIV	1404279	1405910	YDR473C	1	-	4.16717	Quartile 2
chrXI	479159	482145	YKR021W	1	+	4.16491	Quartile 2
chrII	45597	46486	YBL092W	1	+	4.16443	Quartile 2
chrXII	1059660	1060931	YLR460C	1	-	4.16169	Quartile 2
chrXII	366532	368186	YLR108C	1	-	4.16043	Quartile 2
chrXV	675869	677943	YOR181W	1	+	4.16025	Quartile 2
chrXIII	57773	58719	YML105C	1	-	4.1573	Quartile 2
chrXV	546726	548673	YOR118W	1	+	4.15726	Quartile 2
chrXII	922397	924482	YLR401C	1	-	4.15524	Quartile 2
chrIX	350275	350607	YIL002W-A	1	+	4.15349	Quartile 2
chrXIII	910909	912223	YMR318C	1	-	4.15249	Quartile 2
chrV	466103	467533	YER149C	1	-	4.15184	Quartile 2
chrXIII	234648	236080	YML018C	1	-	4.15072	Quartile 2
chrXVI	911224	911904	YPR187W	1	+	4.13887	Quartile 2
chrX	516306	517548	YJR043C	1	-	4.13769	Quartile 2
chrXV	469288	471651	YOR076C	1	-	4.1336	Quartile 2
chrXI	159287	161373	YKL155C	1	-	4.13156	Quartile 2
chrIV	1342412	1344325	YDR440W	1	+	4.1309	Quartile 2
chrII	670541	673556	YBR225W	1	+	4.12486	Quartile 2
chrXII	859517	861632	YLR369W	1	+	4.12071	Quartile 2
chrXII	948338	949278	YLR412W	1	+	4.11831	Quartile 2
chrII	236458	237083	YBL002W	1	+	4.11484	Quartile 2
chrXIII	802715	804269	YMR268C	1	-	4.11417	Quartile 2
chrIV	933479	935213	YDR235W	1	+	4.10974	Quartile 2
chrIX	212459	214774	YIL078W	1	+	4.10932	Quartile 2
chrXVI	728855	729556	YPR098C	1	-	4.10186	Quartile 2
chrIV	1021828	1022392	YDR281C	1	-	4.10122	Quartile 2
chrIV	1289366	1292338	YDR409W	1	+	4.09825	Quartile 2
chrXI	491291	493782	YKR027W	1	+	4.09296	Quartile 2
chrXIII	178382	179820	YML048W	1	+	4.08953	Quartile 2
chrVIII	517506	518868	YHR208W	1	+	4.08806	Quartile 2
chrXII	964870	965588	YLR421C	1	-	4.08735	Quartile 2
chrXIII	221331	222689	YML027W	1	+	4.08636	Quartile 2
chrIX	335550	336232	YIL009C-A	1	-	4.08555	Quartile 2
chrXVI	340965	344837	YPL110C	1	-	4.08207	Quartile 2
chrXII	590499	592108	YLR227C	1	-	4.08053	Quartile 2
chrX	603097	604271	YJR093C	1	-	4.07886	Quartile 2
chrXII	418346	421457	YLR138W	1	+	4.07864	Quartile 2
chrXII	520395	522082	YLR183C	1	-	4.07753	Quartile 2
chrXIV	368415	370147	YNL137C	1	-	4.07103	Quartile 2
chrXIV	611752	613205	YNL011C	1	-	4.07065	Quartile 2
chrII	386269	389273	YBR074W	1	+	4.07041	Quartile 2
chrVII	84812	87352	YGL216W	1	+	4.06998	Quartile 2
chrXII	208712	210463	YLR033W	1	+	4.06753	Quartile 2
chrXIII	557380	558574	YMR146C	1	-	4.06588	Quartile 2
chrXIV	144141	145322	YNL265C	1	-	4.06443	Quartile 2
chrVII	115947	117663	YGL202W	1	+	4.06356	Quartile 2
chrIX	80283	83069	YIL143C	1	-	4.06291	Quartile 2
chrXIV	17842	19349	YNL330C	1	-	4.06256	Quartile 2
chrIV	1133037	1135454	YDR333C	1	-	4.05134	Quartile 2
chrVII	1031767	1037826	YGR271W	1	+	4.05102	Quartile 2
chrXIII	391492	392536	YMR060C	1	-	4.04914	Quartile 2
chrXII	771910	776369	YLR320W	1	+	4.04838	Quartile 2
chrIII	155943	157204	YCR021C	1	-	4.0432	Quartile 2
chrIV	1519457	1520775	YDR541C	1	-	4.03952	Quartile 2
chrIV	1393173	1394615	YDR465C	1	-	4.03748	Quartile 2
chrXI	34418	36582	YKL212W	1	+	4.03008	Quartile 2
chrXIII	453978	455657	YMR093W	1	+	4.02735	Quartile 2
chrXIII	532032	533124	YMR130W	1	+	4.02633	Quartile 2
chrIV	251516	253836	YDL116W	1	+	4.0258	Quartile 2
chrX	684531	689444	YJR138W	1	+	4.0246	Quartile 2
chrV	157634	159153	YER003C	1	-	4.02437	Quartile 2
chrXIII	864275	865385	YMR299C	1	-	4.02105	Quartile 2
chrVII	781728	783971	YGR145W	1	+	4.01849	Quartile 2
chrII	782572	783665	YBR290W	1	+	4.01458	Quartile 2
chrIX	188999	191065	YIL092W	1	+	4.0129	Quartile 2
chrXII	688944	691104	YLR273C	1	-	4.01243	Quartile 2
chrI	62779	65466	YAL041W	1	+	4.00299	Quartile 2
chrIV	709490	713143	YDR128W	1	+	4.00287	Quartile 2
chrVII	400761	401339	YGL054C	1	-	3.99792	Quartile 2
chrIV	635772	636192	YDR094W	1	+	3.99742	Quartile 2
chrXV	992793	994910	YOR350C	1	-	3.99696	Quartile 2
chrIV	1189126	1189641	YDR357C	1	-	3.99687	Quartile 2
chrIV	864835	867601	YDR207C	1	-	3.99579	Quartile 2
chrVII	393923	394725	YGL058W	1	+	3.98952	Quartile 2
chrII	141211	142066	YBL041W	1	+	3.97826	Quartile 2
chrXVI	335902	336563	YPL114W	1	+	3.97035	Quartile 2
chrII	513601	515390	YBR138C	1	-	3.96943	Quartile 2
chrIV	840512	842035	YDR190C	1	-	3.96749	Quartile 2
chrI	83209	84497	YAL032C	1	-	3.96677	Quartile 2
chrVII	545596	546180	YGR030C	1	-	3.96266	Quartile 2
chrVI	83968	87310	YFL025C	1	-	3.96249	Quartile 2
chrIV	167698	169221	YDL161W	1	+	3.96162	Quartile 2
chrXIII	634482	636041	YMR187C	1	-	3.96002	Quartile 2
chrII	72972	74730	YBL080C	1	-	3.96001	Quartile 2
chrXIII	226912	228711	YML023C	1	-	3.95972	Quartile 2
chrIV	336165	337298	YDL065C	1	-	3.95918	Quartile 2
chrXIV	621230	622471	YNL005C	1	-	3.95875	Quartile 2
chrVI	114941	115770	YFL010C	1	-	3.9581	Quartile 2
chrVIII	53102	54225	YHL026C	1	-	3.95775	Quartile 2
chrXIV	378719	379428	YNL131W	1	+	3.95717	Quartile 2
chrXI	560761	562313	YKR063C	1	-	3.95218	Quartile 2
chrIV	1176037	1178207	YDR350C	1	-	3.95092	Quartile 2
chrII	431962	434392	YBR094W	1	+	3.95007	Quartile 2
chrVII	252783	253906	YGL136C	1	-	3.94812	Quartile 2
chrXII	257848	259446	YLR058C	1	-	3.94793	Quartile 2
chrXII	932869	933864	YLR407W	1	+	3.9474	Quartile 2
chrIV	1480384	1481034	YDR519W	1	+	3.94536	Quartile 2
chrXIII	538578	540093	YMR135C	1	-	3.94084	Quartile 2
chrXI	186358	188742	YKL135C	1	-	3.93975	Quartile 2
chrI	152215	153979	YAR002W	1	+	3.93933	Quartile 2
chrIV	1331135	1332946	YDR434W	1	+	3.93821	Quartile 2
chrIV	1093742	1095251	YDR316W	1	+	3.93747	Quartile 2
chrVII	635564	636049	YGR073C	1	-	3.93639	Quartile 2
chrIV	546572	547771	YDR044W	1	+	3.93608	Quartile 2
chrXV	633782	636847	YOR160W	1	+	3.93586	Quartile 2
chrXIV	672511	673177	YNR025C	1	-	3.93086	Quartile 2
chrXV	861038	865662	YOR291W	1	+	3.9275	Quartile 2
chrVII	398565	400379	YGL055W	1	+	3.92642	Quartile 2
chrIV	936484	937633	YDR237W	1	+	3.92051	Quartile 2
chrIII	267370	272343	YCR089W	1	+	3.91801	Quartile 2
chrXV	85337	86784	YOL124C	1	-	3.91789	Quartile 2
chrIV	542532	543488	YDR043C	1	-	3.91763	Quartile 2
chrIV	825742	827378	YDR181C	1	-	3.91208	Quartile 2
chrVIII	370013	370609	YHR132W-A	1	+	3.90658	Quartile 2
chrXII	178604	179667	YLR018C	1	-	3.9021	Quartile 2
chrXIV	175374	179498	YNL250W	1	+	3.89932	Quartile 2
chrIII	240023	240570	YCR071C	1	-	3.89327	Quartile 2
chrXIII	842308	845397	YMR287C	1	-	3.88621	Quartile 2
chrXIV	447554	449467	YNL094W	1	+	3.88471	Quartile 2
chrII	741282	741718	YBR268W	1	+	3.88387	Quartile 2
chrIV	539777	540577	YDR041W	1	+	3.87997	Quartile 2
chrXV	325178	326269	YOL001W	1	+	3.87509	Quartile 2
chrVII	1002402	1004048	YGR255C	1	-	3.87414	Quartile 2
chrXV	1046187	1048031	YOR377W	1	+	3.87279	Quartile 2
chrVII	1006145	1007397	YGR257C	1	-	3.87175	Quartile 2
chrXIII	775123	775790	YMR252C	1	-	3.86775	Quartile 2
chrIV	1151664	1153657	YDR341C	1	-	3.8676	Quartile 2
chrII	237056	237502	YBL001C	1	-	3.8655	Quartile 2
chrIX	85266	87966	YIL140W	1	+	3.86342	Quartile 2
chrXV	414392	415941	YOR046C	1	-	3.86312	Quartile 2
chrV	484765	487247	YER157W	1	+	3.86298	Quartile 2
chrXV	998304	1000868	YOR353C	1	-	3.86118	Quartile 2
chrVII	299944	301535	YGL111W	1	+	3.86101	Quartile 2
chrX	649719	651332	YJR122W	1	+	3.85939	Quartile 2
chrXIII	608784	610119	YMR173W-A	1	+	3.85887	Quartile 2
chrII	685364	686630	YBR234C	1	-	3.85788	Quartile 2
chrVII	37486	38815	YGL246C	1	-	3.85517	Quartile 2
chrXIII	350320	350920	YMR040W	1	+	3.85438	Quartile 2
chrXV	432125	433457	YOR057W	1	+	3.85205	Quartile 2
chrXIV	303514	304655	YNL177C	1	-	3.84872	Quartile 2
chrV	108381	110617	YEL023C	1	-	3.84845	Quartile 2
chrII	573743	576055	YBR169C	1	-	3.84799	Quartile 2
chrX	196217	197213	YJL115W	1	+	3.84417	Quartile 2
chrXIV	76810	78665	YNL295W	1	+	3.8417	Quartile 2
chrXV	447340	448437	YOR065W	1	+	3.84019	Quartile 2
chrIII	233015	236420	YCR067C	1	-	3.83851	Quartile 2
chrX	557645	559183	YJR065C	1	-	3.83633	Quartile 2
chrXII	1013800	1014238	YLR438C-A	1	-	3.8294	Quartile 2
chrVI	252474	253408	YFR052W	1	+	3.82913	Quartile 2
chrIV	1254854	1256880	YDR390C	1	-	3.82894	Quartile 2
chrXI	175699	176538	YKL144C	1	-	3.82709	Quartile 2
chrIV	1199048	1200704	YDR363W	1	+	3.82677	Quartile 2
chrIX	175182	177355	YIL101C	1	-	3.82612	Quartile 2
chrXIII	574256	575020	YMR159C	1	-	3.81834	Quartile 2
chrVI	103867	104487	YFL017C	1	-	3.81784	Quartile 2
chrI	48537	51846	YAL051W	1	+	3.81642	Quartile 2
chrXV	838952	841098	YOR275C	1	-	3.81547	Quartile 2
chrII	168391	169472	YBL027W	1	+	3.81198	Quartile 2
chrX	54363	56260	YJL201W	1	+	3.80973	Quartile 2
chrV	278220	279664	YER061C	1	-	3.80451	Quartile 2
chrVII	1052760	1057431	YGR281W	1	+	3.80045	Quartile 2
chrIV	337447	338188	YDL064W	1	+	3.79921	Quartile 2
chrVII	301434	303429	YGL110C	1	-	3.79757	Quartile 2
chrIV	442985	443729	YDL004W	1	+	3.79714	Quartile 2
chrXVI	664930	665605	YPR051W	1	+	3.79674	Quartile 2
chrIX	228458	230013	YIL071C	1	-	3.79532	Quartile 2
chrXIII	205608	206356	YML036W	1	+	3.79398	Quartile 2
chrVII	880295	882408	YGR191W	1	+	3.79285	Quartile 2
chrXIII	899218	901340	YMR313C	1	-	3.78833	Quartile 2
chrVIII	236964	237754	YHR071W	1	+	3.78475	Quartile 2
chrXII	382333	384556	YLR117C	1	-	3.78442	Quartile 2
chrVIII	99139	100501	YHL004W	1	+	3.77328	Quartile 2
chrIII	31419	34083	YCL054W	1	+	3.77284	Quartile 2
chrVI	169870	172410	YFR013W	1	+	3.76845	Quartile 2
chrXII	380814	382428	YLR116W	1	+	3.76662	Quartile 2
chrIV	935122	935920	YDR236C	1	-	3.76517	Quartile 2
chrXV	725444	727244	YOR205C	1	-	3.759	Quartile 2
chrXVI	912627	917077	YPR189W	1	+	3.75488	Quartile 2
chrX	269812	272583	YJL087C	1	-	3.7547	Quartile 2
chrX	677334	678723	YJR136C	1	-	3.75397	Quartile 2
chrXIII	94334	95406	YML087C	1	-	3.75352	Quartile 2
chrII	568763	569823	YBR165W	1	+	3.7474	Quartile 2
chrVIII	525324	528710	YHR211W	1	+	3.74329	Quartile 2
chrIV	678079	679877	YDR111C	1	-	3.74127	Quartile 2
chrX	535966	537650	YJR054W	1	+	3.73802	Quartile 2
chrX	407522	409289	YJL014W	1	+	3.73416	Quartile 2
chrXII	642553	644420	YLR253W	1	+	3.73291	Quartile 2
chrIX	325989	328104	YIL014W	1	+	3.73081	Quartile 2
chrIV	141962	144339	YDL176W	1	+	3.73077	Quartile 2
chrXIII	328567	330268	YMR029C	1	-	3.72517	Quartile 2
chrXV	834294	836515	YOR273C	1	-	3.72504	Quartile 2
chrIV	341578	344083	YDL060W	1	+	3.72213	Quartile 2
chrIV	1012204	1013151	YDR275W	1	+	3.72091	Quartile 2
chrVIII	209590	210264	YHR051W	1	+	3.71862	Quartile 2
chrXVI	592146	593168	YPR016C	1	-	3.71814	Quartile 2
chrXIV	126695	129181	YNL272C	1	-	3.71687	Quartile 2
chrXII	1002438	1004205	YLR432W	1	+	3.7099	Quartile 2
chrXVI	305236	306235	YPL129W	1	+	3.70911	Quartile 2
chrXIII	677043	683657	YMR207C	1	-	3.70858	Quartile 2
chrXIV	676113	677197	YNR028W	1	+	3.70704	Quartile 2
chrVII	805053	806080	YGR158C	1	-	3.70689	Quartile 2
chrVII	947346	949128	YGR227W	1	+	3.70365	Quartile 2
chrIV	680419	681707	YDR113C	1	-	3.70059	Quartile 2
chrII	203457	205978	YBL011W	1	+	3.70052	Quartile 2
chrXII	181613	183440	YLR020C	1	-	3.70003	Quartile 2
chrV	144261	145503	YEL006W	1	+	3.69978	Quartile 2
chrIV	751569	753284	YDR147W	1	+	3.6962	Quartile 2
chrXI	394718	397383	YKL022C	1	-	3.69589	Quartile 2
chrIV	86014	87259	YDL209C	1	-	3.69027	Quartile 2
chrV	526967	529520	YER171W	1	+	3.68886	Quartile 2
chrXI	465266	466207	YKR014C	1	-	3.68654	Quartile 2
chrIX	97339	98457	YIL134W	1	+	3.685	Quartile 2
chrII	624257	624764	YBR201C-A	1	-	3.68292	Quartile 2
chrI	143611	147617	YAL002W	1	+	3.68155	Quartile 2
chrXIII	542898	545020	YMR137C	1	-	3.68104	Quartile 2
chrIV	1117097	1120301	YDR325W	1	+	3.68036	Quartile 2
chrXVI	393996	396668	YPL084W	1	+	3.6803	Quartile 2
chrVII	675608	676395	YGR095C	1	-	3.67835	Quartile 2
chrXI	317657	320704	YKL064W	1	+	3.678	Quartile 2
chrXIV	473327	476140	YNL082W	1	+	3.6736	Quartile 2
chrII	632041	633423	YBR204C	1	-	3.67127	Quartile 2
chrXVI	895933	897068	YPR180W	1	+	3.6692	Quartile 2
chrIII	96183	101309	YCL014W	1	+	3.66852	Quartile 2
chrX	272763	274800	YJL085W	1	+	3.66493	Quartile 2
chrV	166115	166924	YER007C-A	1	-	3.66079	Quartile 2
chrXIII	833236	835150	YMR282C	1	-	3.66008	Quartile 2
chrIX	316737	318024	YIL018W	1	+	3.65983	Quartile 2
chrVII	89942	91277	YGL213C	1	-	3.65628	Quartile 2
chrXIII	874903	878819	YMR304W	1	+	3.65542	Quartile 2
chrXVI	922838	923430	YPR193C	1	-	3.65504	Quartile 2
chrVII	245662	248326	YGL139W	1	+	3.64993	Quartile 2
chrXIII	594869	597248	YMR167W	1	+	3.64982	Quartile 2
chrXVI	357863	359438	YPL103C	1	-	3.64541	Quartile 2
chrXVI	434459	435836	YPL060W	1	+	3.64475	Quartile 2
chrX	586041	586512	YJR086W	1	+	3.64263	Quartile 2
chrI	82694	83309	YAL033W	1	+	3.64156	Quartile 2
chrVIII	364894	365387	YHR130C	1	-	3.64053	Quartile 2
chrIV	199958	201682	YDL143W	1	+	3.638	Quartile 2
chrXIV	568335	569742	YNL035C	1	-	3.63683	Quartile 2
chrXIII	496244	497484	YMR114C	1	-	3.63498	Quartile 2
chrVIII	35173	36047	YHL033C	1	-	3.63456	Quartile 2
chrXIII	449986	451404	YMR091C	1	-	3.63299	Quartile 2
chrII	185926	186511	YBL018C	1	-	3.63073	Quartile 2
chrXIV	235837	237803	YNL219C	1	-	3.63014	Quartile 2
chrV	449397	449602	YER138W-A	1	+	3.62965	Quartile 2
chrX	587612	590653	YJR089W	1	+	3.62953	Quartile 2
chrIII	177380	178245	YCR031C	1	-	3.62886	Quartile 2
chrXIV	27199	28406	YNL326C	1	-	3.62773	Quartile 2
chrV	538331	539276	YER174C	1	-	3.62293	Quartile 2
chrXII	604131	604846	YLR229C	1	-	3.6225	Quartile 2
chrXV	808185	810794	YOR256C	1	-	3.62198	Quartile 2
chrIV	79113	80484	YDL211C	1	-	3.62148	Quartile 2
chrX	618169	619163	YJR101W	1	+	3.62043	Quartile 2
chrX	483888	486261	YJR030C	1	-	3.6202	Quartile 2
chrII	620813	622745	YBR200W	1	+	3.61774	Quartile 2
chrVIII	27795	32796	YHL035C	1	-	3.61631	Quartile 2
chrIV	871045	871482	YDR210W	1	+	3.6141	Quartile 2
chrXVI	661038	664739	YPR049C	1	-	3.6126	Quartile 2
chrXII	51974	52634	YLL042C	1	-	3.61094	Quartile 2
chrXIV	340954	342080	YNL156C	1	-	3.60819	Quartile 2
chrXVI	151353	153176	YPL212C	1	-	3.60592	Quartile 2
chrXI	556483	557370	YKR060W	1	+	3.60487	Quartile 2
chrXIII	212344	213966	YML032C	1	-	3.59756	Quartile 2
chrX	326186	327926	YJL058C	1	-	3.59719	Quartile 2
chrIV	26351	28862	YDL239C	1	-	3.59462	Quartile 2
chrXVI	326542	327762	YPL118W	1	+	3.59201	Quartile 2
chrIV	263239	264171	YDL111C	1	-	3.58698	Quartile 2
chrIV	856294	856934	YDR201W	1	+	3.58278	Quartile 2
chrIV	244983	245600	YDL121C	1	-	3.58103	Quartile 2
chrXV	889761	891549	YOR306C	1	-	3.57787	Quartile 2
chrV	107176	108123	YEL024W	1	+	3.57723	Quartile 2
chrI	126786	128116	YAL015C	1	-	3.57526	Quartile 2
chrXIV	438359	439317	YNL099C	1	-	3.57405	Quartile 2
chrXI	261082	261860	YKL096W	1	+	3.57074	Quartile 2
chrVII	584803	586225	YGR046W	1	+	3.56362	Quartile 2
chrXII	568469	570761	YLR214W	1	+	3.5619	Quartile 2
chrXVI	86888	88063	YPL244C	1	-	3.56188	Quartile 2
chrIV	631189	636192	YDR093W	1	+	3.56164	Quartile 2
chrXII	247183	248075	YLR052W	1	+	3.55991	Quartile 2
chrVII	858233	858790	YGR181W	1	+	3.55817	Quartile 2
chrXVI	933984	935806	YPR198W	1	+	3.55623	Quartile 2
chrXVI	857499	859878	YPR159W	1	+	3.55491	Quartile 2
chrX	619008	619836	YJR102C	1	-	3.5541	Quartile 2
chrVII	298048	299764	YGL112C	1	-	3.55281	Quartile 2
chrX	192465	193624	YJL117W	1	+	3.55176	Quartile 2
chrIX	167504	169748	YIL105C	1	-	3.55013	Quartile 2
chrVI	101554	103206	YFL018C	1	-	3.54635	Quartile 2
chrXIII	622119	623268	YMR180C	1	-	3.54525	Quartile 2
chrII	411028	414131	YBR084W	1	+	3.54406	Quartile 2
chrIV	1523197	1523742	YDR542W	1	+	3.54319	Quartile 2
chrXII	20906	21892	YLL060C	1	-	3.54053	Quartile 2
chrIV	474009	476204	YDR014W	1	+	3.53832	Quartile 2
chrII	629089	632124	YBR203W	1	+	3.53685	Quartile 2
chrX	575215	576652	YJR076C	1	-	3.53546	Quartile 2
chrXIV	390035	392239	YNL125C	1	-	3.53476	Quartile 2
chrX	283644	285295	YJL081C	1	-	3.5336	Quartile 2
chrVIII	184754	186907	YHR039C	1	-	3.53168	Quartile 2
chrX	514029	516385	YJR042W	1	+	3.52968	Quartile 2
chrXII	517895	520509	YLR182W	1	+	3.52901	Quartile 2
chrIX	285543	287578	YIL036W	1	+	3.52774	Quartile 2
chrXIV	616164	618265	YNL008C	1	-	3.52145	Quartile 2
chrIV	1360931	1362234	YDR451C	1	-	3.52115	Quartile 2
chrI	156683	158683	YAR007C	1	-	3.51837	Quartile 2
chrVIII	484796	486280	YHR190W	1	+	3.5157	Quartile 2
chrVI	152503	153172	YFR003C	1	-	3.51393	Quartile 2
chrIV	1480926	1483479	YDR520C	1	-	3.51214	Quartile 2
chrIII	139044	141004	YCR014C	1	-	3.50937	Quartile 2
chrVIII	117775	119553	YHR006W	1	+	3.50726	Quartile 2
chrVII	461607	465086	YGL016W	1	+	3.50324	Quartile 2
chrI	179211	179876	YAR023C	1	-	3.50301	Quartile 2
chrXIII	741335	742764	YMR235C	1	-	3.49805	Quartile 2
chrX	71328	72687	YJL193W	1	+	3.49634	Quartile 2
chrXV	888949	889832	YOR305W	1	+	3.49615	Quartile 2
chrIV	38464	38828	YDL232W	1	+	3.49566	Quartile 2
chrIV	164827	167302	YDL164C	1	-	3.49304	Quartile 2
chrXVI	706874	708501	YPR084W	1	+	3.4929	Quartile 2
chrIV	1512054	1513672	YDR539W	1	+	3.49204	Quartile 2
chrIV	1055157	1056001	YDR296W	1	+	3.4918	Quartile 2
chrIV	1056509	1057757	YDR297W	1	+	3.4915	Quartile 2
chrIX	163170	165867	YIL107C	1	-	3.49034	Quartile 2
chrVII	1043748	1045502	YGR276C	1	-	3.48952	Quartile 2
chrXV	473359	474445	YOR079C	1	-	3.48854	Quartile 2
chrXIII	379559	380324	YMR052W	1	+	3.48526	Quartile 2
chrII	292756	294062	YBR026C	1	-	3.4819	Quartile 2
chrV	251669	253748	YER049W	1	+	3.4799	Quartile 2
chrXIV	349253	349779	YNL149C	1	-	3.47835	Quartile 2
chrXII	81350	83809	YLL029W	1	+	3.47791	Quartile 2
chrIV	329743	330497	YDL072C	1	-	3.47681	Quartile 2
chrV	337885	339586	YER090W	1	+	3.47596	Quartile 2
chrIII	143606	144664	YCR016W	1	+	3.47463	Quartile 2
chrXIV	557798	559110	YNL037C	1	-	3.47096	Quartile 2
chrVII	750366	751131	YGR129W	1	+	3.46993	Quartile 2
chrIV	1110570	1111784	YDR322W	1	+	3.46955	Quartile 2
chrIII	201086	205420	YCR042C	1	-	3.46865	Quartile 2
chrII	609959	610566	YBR194W	1	+	3.46746	Quartile 2
chrXII	855370	855744	YLR364C-A	1	-	3.46644	Quartile 2
chrXVI	396562	398162	YPL083C	1	-	3.46627	Quartile 2
chrVI	248416	249004	YFR049W	1	+	3.4636	Quartile 2
chrXII	668043	668640	YLR261C	1	-	3.46077	Quartile 2
chrXIII	383231	386088	YMR054W	1	+	3.45739	Quartile 2
chrXII	210345	211987	YLR034C	1	-	3.45611	Quartile 2
chrXII	782959	783466	YLR327C	1	-	3.45341	Quartile 2
chrXV	850257	850837	YOR286W	1	+	3.45292	Quartile 2
chrIII	101196	101841	YCL012C	1	-	3.4528	Quartile 2
chrII	737726	738390	YBR264C	1	-	3.45265	Quartile 2
chrIV	640037	643906	YDR097C	1	-	3.45229	Quartile 2
chrXIV	508637	510258	YNL062C	1	-	3.45204	Quartile 2
chrIII	128420	130492	YCR008W	1	+	3.45082	Quartile 2
chrV	281646	282527	YER063W	1	+	3.44324	Quartile 2
chrIX	308486	309229	YIL024C	1	-	3.44246	Quartile 2
chrXVI	428626	429643	YPL064C	1	-	3.44138	Quartile 2
chrXV	472687	473424	YOR078W	1	+	3.44092	Quartile 2
chrIV	810433	811677	YDR173C	1	-	3.44051	Quartile 2
chrVII	935985	936899	YGR220C	1	-	3.44001	Quartile 2
chrX	433106	434690	YJL002C	1	-	3.43993	Quartile 2
chrIV	292757	293366	YDL092W	1	+	3.43928	Quartile 2
chrXI	527752	530713	YKR050W	1	+	3.43658	Quartile 2
chrXIV	191264	196191	YNL242W	1	+	3.43535	Quartile 2
chrVII	418795	419438	YGL041W-A	1	+	3.43385	Quartile 2
chrI	137549	138424	YAL007C	1	-	3.43377	Quartile 2
chrXVI	861184	864147	YPR160W	1	+	3.43131	Quartile 2
chrXIII	758371	758870	YMR244C-A	1	-	3.43027	Quartile 2
chrIV	910008	911448	YDR222W	1	+	3.42861	Quartile 2
chrXVI	329505	331829	YPL116W	1	+	3.42766	Quartile 2
chrXVI	613243	614572	YPR025C	1	-	3.4268	Quartile 2
chrXV	180392	181468	YOL080C	1	-	3.42493	Quartile 2
chrVII	414039	415945	YGL045W	1	+	3.424	Quartile 2
chrIV	62140	65042	YDL220C	1	-	3.42268	Quartile 2
chrXIV	52604	54098	YNL309W	1	+	3.42138	Quartile 2
chrVIII	339999	341486	YHR115C	1	-	3.42133	Quartile 2
chrII	115470	116873	YBL055C	1	-	3.41836	Quartile 2
chrXV	307885	309146	YOL010W	1	+	3.41752	Quartile 2
chrXV	123891	125981	YOL103W	1	+	3.41526	Quartile 2
chrII	344487	347326	YBR055C	1	-	3.41472	Quartile 2
chrXII	879670	882022	YLR381W	1	+	3.41325	Quartile 2
chrXII	586343	587673	YLR224W	1	+	3.41293	Quartile 2
chrXIII	111834	112468	YML077W	1	+	3.41276	Quartile 2
chrIV	527254	530807	YDR038C	1	-	3.41051	Quartile 2
chrXIV	672388	673060	YNR024W	1	+	3.41007	Quartile 2
chrX	643360	644149	YJR118C	1	-	3.40834	Quartile 2
chrXII	491754	493279	YLR163C	1	-	3.4065	Quartile 2
chrXI	566006	567220	YKR066C	1	-	3.40635	Quartile 2
chrXIV	728282	730261	YNR055C	1	-	3.40399	Quartile 2
chrVIII	109914	111328	YHR003C	1	-	3.40379	Quartile 2
chrXII	1057314	1058583	YLR459W	1	+	3.40223	Quartile 2
chrIV	676051	677997	YDR110W	1	+	3.40219	Quartile 2
chrVII	226362	227655	YGL148W	1	+	3.40104	Quartile 2
chrV	188247	189429	YER016W	1	+	3.40033	Quartile 2
chrIV	603975	607129	YDR080W	1	+	3.39919	Quartile 2
chrVII	643030	643810	YGR081C	1	-	3.39885	Quartile 2
chrXVI	637280	639031	YPR033C	1	-	3.39839	Quartile 2
chrVII	23886	25588	YGL253W	1	+	3.39663	Quartile 2
chrIV	50908	52197	YDL226C	1	-	3.39255	Quartile 2
chrIII	206089	206679	YCR043C	1	-	3.39181	Quartile 2
chrX	137336	139427	YJL149W	1	+	3.38959	Quartile 2
chrV	556094	558749	YER184C	1	-	3.38926	Quartile 2
chrV	148622	150065	YEL002C	1	-	3.38844	Quartile 2
chrIV	99509	100501	YDL201W	1	+	3.38757	Quartile 2
chrXIII	506925	507455	YMR119W-A	1	+	3.38756	Quartile 2
chrXI	426203	426982	YKL009W	1	+	3.3839	Quartile 2
chrXII	847324	849147	YLR361C	1	-	3.38077	Quartile 2
chrV	360362	361849	YER101C	1	-	3.37825	Quartile 2
chrXVI	730465	731222	YPR101W	1	+	3.37821	Quartile 2
chrXV	909295	911681	YOR317W	1	+	3.37784	Quartile 2
chrXIV	476003	476655	YNL081C	1	-	3.37781	Quartile 2
chrVII	274647	276741	YGL124C	1	-	3.373	Quartile 2
chrV	13626	14596	YEL072W	1	+	3.37193	Quartile 2
chrIII	293746	294339	YCR097W	1	+	3.37174	Quartile 2
chrIX	183824	186453	YIL095W	1	+	3.3648	Quartile 2
chrXV	238575	240211	YOL049W	1	+	3.36344	Quartile 2
chrXVI	834529	835358	YPR154W	1	+	3.35771	Quartile 2
chrXII	634185	636222	YLR248W	1	+	3.35701	Quartile 2
chrXV	674187	675293	YOR180C	1	-	3.35507	Quartile 2
chrXIV	234327	235820	YNL220W	1	+	3.35495	Quartile 2
chrXVI	506628	510171	YPL022W	1	+	3.35423	Quartile 2
chrV	213418	214021	YER030W	1	+	3.35217	Quartile 2
chrVII	724821	726499	YGR117C	1	-	3.35211	Quartile 2
chrXII	515196	516651	YLR180W	1	+	3.35153	Quartile 2
chrXII	552655	553735	YLR205C	1	-	3.34933	Quartile 2
chrXI	68112	70293	YKL198C	1	-	3.34738	Quartile 2
chrIII	35787	37738	YCL051W	1	+	3.34733	Quartile 2
chrXII	68473	70631	YLL035W	1	+	3.34707	Quartile 2
chrXVI	261543	264299	YPL153C	1	-	3.34691	Quartile 2
chrIV	1014202	1015805	YDR277C	1	-	3.34619	Quartile 2
chrXIII	659684	661659	YMR198W	1	+	3.3422	Quartile 2
chrXII	769134	771745	YLR319C	1	-	3.34158	Quartile 2
chrIX	404751	405997	YIR026C	1	-	3.3377	Quartile 2
chrIV	1272168	1272956	YDR401W	1	+	3.33741	Quartile 2
chrII	561588	562911	YBR161W	1	+	3.33347	Quartile 2
chrXVI	648611	650074	YPR041W	1	+	3.33296	Quartile 3
chrI	132176	134178	YAL011W	1	+	3.33259	Quartile 3
chrIV	694627	698048	YDR122W	1	+	3.33258	Quartile 3
chrXIII	324128	325549	YMR026C	1	-	3.32914	Quartile 3
chrII	209583	212265	YBL008W	1	+	3.32685	Quartile 3
chrIV	812081	813026	YDR174W	1	+	3.32628	Quartile 3
chrVIII	401956	402703	YHR153C	1	-	3.32279	Quartile 3
chrXIII	392733	394879	YMR061W	1	+	3.32231	Quartile 3
chrXV	722890	724896	YOR204W	1	+	3.32214	Quartile 3
chrXIV	548013	549393	YNL042W	1	+	3.32086	Quartile 3
chrXIV	58127	58898	YNL306W	1	+	3.31908	Quartile 3
chrVII	840710	842580	YGR171C	1	-	3.31872	Quartile 3
chrIV	293292	294845	YDL091C	1	-	3.31655	Quartile 3
chrXIII	49846	50983	YML110C	1	-	3.31546	Quartile 3
chrXVI	720604	721028	YPR094W	1	+	3.31542	Quartile 3
chrXVI	778520	780364	YPR121W	1	+	3.31431	Quartile 3
chrV	213910	214779	YER031C	1	-	3.31324	Quartile 3
chrXII	127505	129073	YLL011W	1	+	3.31287	Quartile 3
chrXV	451654	453507	YOR067C	1	-	3.31111	Quartile 3
chrVII	325287	326300	YGL096W	1	+	3.30934	Quartile 3
chrXII	184109	184938	YLR022C	1	-	3.30862	Quartile 3
chrIV	364876	365955	YDL049C	1	-	3.30304	Quartile 3
chrIX	423060	423731	YIR037W	1	+	3.30084	Quartile 3
chrVII	703537	705220	YGR108W	1	+	3.29932	Quartile 3
chrII	658581	662385	YBR218C	1	-	3.29328	Quartile 3
chrXII	723938	724602	YLR297W	1	+	3.29229	Quartile 3
chrXIV	668340	669743	YNR021W	1	+	3.29194	Quartile 3
chrXII	561942	563565	YLR210W	1	+	3.29149	Quartile 3
chrXV	364309	367031	YOR018W	1	+	3.29023	Quartile 3
chrI	147531	151214	YAL001C	1	-	3.28711	Quartile 3
chrII	749543	751353	YBR274W	1	+	3.28709	Quartile 3
chrXII	694323	695040	YLR275W	1	+	3.28476	Quartile 3
chrII	673480	675190	YBR227C	1	-	3.28302	Quartile 3
chrIV	553212	555275	YDR049W	1	+	3.28269	Quartile 3
chrXIII	647034	649357	YMR192W	1	+	3.28168	Quartile 3
chrXV	89524	91462	YOL122C	1	-	3.27913	Quartile 3
chrXIII	520667	521874	YMR126C	1	-	3.27907	Quartile 3
chrIV	148149	149185	YDL173W	1	+	3.27335	Quartile 3
chrXIV	78529	80376	YNL294C	1	-	3.27111	Quartile 3
chrIV	690968	691452	YDR119W-A	1	+	3.2707	Quartile 3
chrXVI	708380	709906	YPR085C	1	-	3.26948	Quartile 3
chrXIV	636956	638977	YNR006W	1	+	3.26858	Quartile 3
chrX	281077	283587	YJL082W	1	+	3.26712	Quartile 3
chrVIII	267512	268235	YHR081W	1	+	3.26551	Quartile 3
chrX	307881	310674	YJL070C	1	-	3.26335	Quartile 3
chrXII	136548	137910	YLL006W	1	+	3.26201	Quartile 3
chrXIV	647350	649025	YNR012W	1	+	3.25591	Quartile 3
chrXV	788620	789918	YOR242C	1	-	3.25436	Quartile 3
chrIV	95899	98059	YDL203C	1	-	3.25285	Quartile 3
chrV	453414	455141	YER141W	1	+	3.25278	Quartile 3
chrXVI	610379	612924	YPR024W	1	+	3.2506	Quartile 3
chrII	24016	24922	YBL102W	1	+	3.24652	Quartile 3
chrXVI	890950	892093	YPR176C	1	-	3.24046	Quartile 3
chrII	549719	551012	YBR155W	1	+	3.24045	Quartile 3
chrXVI	418415	420058	YPL072W	1	+	3.23997	Quartile 3
chrVII	627742	631409	YGR070W	1	+	3.23971	Quartile 3
chrXI	107218	108721	YKL181W	1	+	3.23932	Quartile 3
chrIX	345584	347964	YIL005W	1	+	3.23915	Quartile 3
chrVI	153353	154384	YFR004W	1	+	3.23706	Quartile 3
chrVI	182170	182941	YFR017C	1	-	3.23679	Quartile 3
chrII	467186	469692	YBR114W	1	+	3.23427	Quartile 3
chrXI	625826	626316	YKR095W-A	1	+	3.22975	Quartile 3
chrVII	346289	346948	YGL087C	1	-	3.2292	Quartile 3
chrXII	1004145	1006115	YLR433C	1	-	3.22874	Quartile 3
chrXV	334393	337390	YOR005C	1	-	3.22546	Quartile 3
chrXII	1035995	1038929	YLR451W	1	+	3.22083	Quartile 3
chrXII	498889	499458	YLR167W	1	+	3.21909	Quartile 3
chrII	311848	314969	YBR038W	1	+	3.21737	Quartile 3
chrXIII	759785	762056	YMR246W	1	+	3.2154	Quartile 3
chrIV	218568	219339	YDL135C	1	-	3.21303	Quartile 3
chrIV	52396	54205	YDL225W	1	+	3.21244	Quartile 3
chrIII	17253	18702	YCL063W	1	+	3.2124	Quartile 3
chrII	729650	730193	YBR258C	1	-	3.20968	Quartile 3
chrVII	160003	162905	YGL180W	1	+	3.2094	Quartile 3
chrXIV	665294	667354	YNR019W	1	+	3.20842	Quartile 3
chrIX	51570	53770	YIL155C	1	-	3.20718	Quartile 3
chrIV	784839	786284	YDR165W	1	+	3.20634	Quartile 3
chrXVI	224214	225851	YPL172C	1	-	3.20582	Quartile 3
chrXIV	595453	597648	YNL020C	1	-	3.2054	Quartile 3
chrXVI	375465	377060	YPL091W	1	+	3.20453	Quartile 3
chrXIV	593144	595532	YNL021W	1	+	3.20433	Quartile 3
chrVI	107744	109962	YFL013C	1	-	3.20399	Quartile 3
chrXIII	288041	289819	YMR011W	1	+	3.20306	Quartile 3
chrXI	437710	438591	YKL002W	1	+	3.19978	Quartile 3
chrXIII	330670	332024	YMR030W	1	+	3.19939	Quartile 3
chrIV	1225092	1226583	YDR375C	1	-	3.19906	Quartile 3
chrII	458824	460317	YBR110W	1	+	3.19841	Quartile 3
chrXV	717066	718510	YOR197W	1	+	3.19746	Quartile 3
chrXIII	386017	387067	YMR055C	1	-	3.19076	Quartile 3
chrXIV	366710	368464	YNL138W	1	+	3.19003	Quartile 3
chrXIII	181391	183516	YML046W	1	+	3.18912	Quartile 3
chrX	156149	156482	YJL136W-A	1	+	3.18775	Quartile 3
chrVII	697346	698419	YGR104C	1	-	3.18732	Quartile 3
chrII	172499	174708	YBL024W	1	+	3.18684	Quartile 3
chrXIV	119244	121090	YNL275W	1	+	3.18651	Quartile 3
chrVI	38725	40208	YFL048C	1	-	3.18237	Quartile 3
chrVII	458981	459700	YGL018C	1	-	3.18067	Quartile 3
chrVII	261482	262087	YGL132W	1	+	3.17669	Quartile 3
chrIII	113705	114245	YCL001W-B	1	+	3.1758	Quartile 3
chrXV	1076736	1078054	YOR390W	1	+	3.1745	Quartile 3
chrIV	624900	626076	YDR090C	1	-	3.17379	Quartile 3
chrIV	1039691	1043121	YDR291W	1	+	3.17359	Quartile 3
chrVIII	143888	146135	YHR020W	1	+	3.17343	Quartile 3
chrVI	237226	238278	YFR041C	1	-	3.16946	Quartile 3
chrII	761221	762712	YBR279W	1	+	3.16863	Quartile 3
chrVII	249839	252928	YGL137W	1	+	3.1665	Quartile 3
chrIV	276789	280299	YDL102W	1	+	3.16643	Quartile 3
chrIV	1298364	1301040	YDR416W	1	+	3.166	Quartile 3
chrIX	113741	117023	YIL128W	1	+	3.1651	Quartile 3
chrXIV	302658	303463	YNL178W	1	+	3.1644	Quartile 3
chrXIII	459358	460561	YMR097C	1	-	3.16358	Quartile 3
chrX	268771	269900	YJL088W	1	+	3.16234	Quartile 3
chrXI	292615	293304	YKL076C	1	-	3.15834	Quartile 3
chrXVI	533514	534744	YPL011C	1	-	3.15794	Quartile 3
chrIV	173853	174258	YDL158C	1	-	3.15752	Quartile 3
chrXII	836204	837401	YLR354C	1	-	3.15729	Quartile 3
chrIII	263933	264494	YCR087C-A	1	-	3.15632	Quartile 3
chrXV	502700	503510	YOR094W	1	+	3.15594	Quartile 3
chrVII	580286	581465	YGR043C	1	-	3.15286	Quartile 3
chrXI	361029	361869	YKL040C	1	-	3.15276	Quartile 3
chrXV	383408	384489	YOR028C	1	-	3.15036	Quartile 3
chrXIII	261559	262701	YML004C	1	-	3.14984	Quartile 3
chrVIII	100437	101999	YHL003C	1	-	3.14685	Quartile 3
chrXV	459259	461356	YOR071C	1	-	3.1411	Quartile 3
chrIV	1230098	1233266	YDR379W	1	+	3.13654	Quartile 3
chrXV	826310	828030	YOR269W	1	+	3.13468	Quartile 3
chrXII	576702	577965	YLR220W	1	+	3.13104	Quartile 3
chrVII	485870	489560	YGL006W	1	+	3.13077	Quartile 3
chrVIII	75924	77329	YHL014C	1	-	3.12958	Quartile 3
chrVII	405737	406757	YGL050W	1	+	3.12929	Quartile 3
chrXVI	701970	703989	YPR081C	1	-	3.12856	Quartile 3
chrIV	305107	306660	YDL084W	1	+	3.126	Quartile 3
chrIV	1323349	1324266	YDR428C	1	-	3.12563	Quartile 3
chrXV	344246	345933	YOR009W	1	+	3.12491	Quartile 3
chrXVI	810837	812520	YPR138C	1	-	3.12489	Quartile 3
chrVII	897462	899908	YGR199W	1	+	3.12327	Quartile 3
chrX	438838	440735	YJR002W	1	+	3.12177	Quartile 3
chrIV	1250147	1251750	YDR388W	1	+	3.12068	Quartile 3
chrIX	171700	173106	YIL103W	1	+	3.11924	Quartile 3
chrXII	283837	285778	YLR077W	1	+	3.1174	Quartile 3
chrVI	149999	152618	YFR002W	1	+	3.11494	Quartile 3
chrXII	318086	320112	YLR089C	1	-	3.11329	Quartile 3
chrVII	428541	431433	YGL036W	1	+	3.11122	Quartile 3
chrIV	887157	888993	YDR212W	1	+	3.11113	Quartile 3
chrIV	957658	958401	YDR248C	1	-	3.10989	Quartile 3
chrXVI	103147	104731	YPL235W	1	+	3.10945	Quartile 3
chrIV	280191	281879	YDL101C	1	-	3.10827	Quartile 3
chrXVI	168034	169422	YPL202C	1	-	3.10763	Quartile 3
chrX	141238	142641	YJL147C	1	-	3.1021	Quartile 3
chrXIV	214880	215906	YNL232W	1	+	3.10107	Quartile 3
chrXVI	147388	148590	YPL215W	1	+	3.09776	Quartile 3
chrIV	993122	994140	YDR262W	1	+	3.09774	Quartile 3
chrIX	411966	412801	YIR030C	1	-	3.09641	Quartile 3
chrX	522022	523896	YJR046W	1	+	3.09397	Quartile 3
chrXV	698519	700596	YOR192C	1	-	3.09293	Quartile 3
chrXV	189470	193625	YOL075C	1	-	3.09083	Quartile 3
chrII	238836	241382	YBR001C	1	-	3.08942	Quartile 3
chrVIII	70255	71962	YHL017W	1	+	3.08905	Quartile 3
chrXV	643189	644362	YOR164C	1	-	3.08676	Quartile 3
chrXI	316200	317093	YKL065C	1	-	3.08587	Quartile 3
chrVIII	506283	508783	YHR204W	1	+	3.08573	Quartile 3
chrIX	278389	279970	YIL039W	1	+	3.08458	Quartile 3
chrVII	922534	924496	YGR216C	1	-	3.08219	Quartile 3
chrXVI	420837	422948	YPL070W	1	+	3.07987	Quartile 3
chrXIII	411539	412259	YMR072W	1	+	3.0777	Quartile 3
chrX	352356	353715	YJL046W	1	+	3.07683	Quartile 3
chrII	418689	419198	YBR085C-A	1	-	3.07532	Quartile 3
chrXIV	387162	389862	YNL126W	1	+	3.07455	Quartile 3
chrX	638142	639021	YJR113C	1	-	3.07444	Quartile 3
chrVIII	56569	58881	YHL024W	1	+	3.07276	Quartile 3
chrII	741996	742594	YBR269C	1	-	3.07074	Quartile 3
chrX	583702	585117	YJR084W	1	+	3.06894	Quartile 3
chrX	89159	90119	YJL178C	1	-	3.06507	Quartile 3
chrXI	341205	342416	YKL051W	1	+	3.0646	Quartile 3
chrXIV	352758	355119	YNL144C	1	-	3.064	Quartile 3
chrXVI	561295	563820	YPR003C	1	-	3.05988	Quartile 3
chrXV	624688	626645	YOR154W	1	+	3.05817	Quartile 3
chrVII	858917	859548	YGR183C	1	-	3.0579	Quartile 3
chrXII	990458	990996	YLR428C	1	-	3.05562	Quartile 3
chrX	80123	82030	YJL186W	1	+	3.05517	Quartile 3
chrXIV	409975	412091	YNL115C	1	-	3.05426	Quartile 3
chrXI	120299	122312	YKL174C	1	-	3.05115	Quartile 3
chrXII	224773	225227	YLR038C	1	-	3.04372	Quartile 3
chrIV	924686	926200	YDR229W	1	+	3.04313	Quartile 3
chrIII	288104	289300	YCR095C	1	-	3.0424	Quartile 3
chrVIII	232074	233440	YHR068W	1	+	3.03334	Quartile 3
chrXV	372652	373472	YOR021C	1	-	3.03323	Quartile 3
chrXIII	38115	39964	YML116W	1	+	3.0323	Quartile 3
chrXVI	813056	814120	YPR139C	1	-	3.03103	Quartile 3
chrXII	587568	588963	YLR225C	1	-	3.03004	Quartile 3
chrXV	710388	711691	YOR193W	1	+	3.02703	Quartile 3
chrX	227293	227942	YJL104W	1	+	3.02664	Quartile 3
chrXI	525142	526663	YKR048C	1	-	3.02496	Quartile 3
chrVII	69605	72747	YGL227W	1	+	3.02288	Quartile 3
chrXII	665741	668069	YLR260W	1	+	3.0198	Quartile 3
chrXV	487636	489849	YOR087W	1	+	3.01829	Quartile 3
chrXII	513101	513874	YLR178C	1	-	3.01763	Quartile 3
chrIII	118597	119273	YCR003W	1	+	3.01648	Quartile 3
chrV	172508	173366	YER010C	1	-	3.01632	Quartile 3
chrXIII	350846	352042	YMR041C	1	-	3.01586	Quartile 3
chrXVI	682841	684413	YPR068C	1	-	3.0148	Quartile 3
chrVI	231934	233629	YFR039C	1	-	3.00913	Quartile 3
chrV	549659	550582	YER180C	1	-	3.00834	Quartile 3
chrXI	584930	586956	YKR078W	1	+	3.00792	Quartile 3
chrIV	100421	101091	YDL200C	1	-	3.0071	Quartile 3
chrIX	160825	163054	YIL108W	1	+	3.00386	Quartile 3
chrV	441206	441842	YER137C	1	-	2.99899	Quartile 3
chrIX	181980	183164	YIL096C	1	-	2.99763	Quartile 3
chrXIII	316954	318457	YMR021C	1	-	2.99524	Quartile 3
chrX	72596	73440	YJL192C	1	-	2.99496	Quartile 3
chrXIV	420849	424569	YNL106C	1	-	2.9917	Quartile 3
chrIV	1169095	1170254	YDR347W	1	+	2.9903	Quartile 3
chrXVI	383351	384538	YPL087W	1	+	2.98727	Quartile 3
chrIV	333010	333930	YDL069C	1	-	2.98647	Quartile 3
chrXV	511745	513103	YOR099W	1	+	2.98635	Quartile 3
chrXVI	725320	728742	YPR097W	1	+	2.98592	Quartile 3
chrXIII	684446	685901	YMR208W	1	+	2.98472	Quartile 3
chrII	604467	605569	YBR189W	1	+	2.98152	Quartile 3
chrVII	44488	45250	YGL242C	1	-	2.97783	Quartile 3
chrXVI	659153	661123	YPR048W	1	+	2.97774	Quartile 3
chrX	541658	542635	YJR056C	1	-	2.97154	Quartile 3
chrXV	662326	663713	YOR176W	1	+	2.9671	Quartile 3
chrVIII	130629	131485	YHR013C	1	-	2.96596	Quartile 3
chrVII	694423	695146	YGR102C	1	-	2.96578	Quartile 3
chrVII	374235	374857	YGL070C	1	-	2.96445	Quartile 3
chrXIII	404249	405611	YMR067C	1	-	2.96425	Quartile 3
chrVII	775114	777668	YGR143W	1	+	2.96425	Quartile 3
chrXV	65556	67330	YOL137W	1	+	2.96364	Quartile 3
chrXIV	692936	694074	YNR035C	1	-	2.9628	Quartile 3
chrVIII	281462	282485	YHR088W	1	+	2.96145	Quartile 3
chrVIII	344255	345653	YHR118C	1	-	2.95868	Quartile 3
chrXII	161642	163963	YLR006C	1	-	2.95719	Quartile 3
chrIV	1087541	1089089	YDR312W	1	+	2.95443	Quartile 3
chrIV	245840	246596	YDL120W	1	+	2.95173	Quartile 3
chrXVI	298457	299533	YPL134C	1	-	2.9517	Quartile 3
chrIV	1414544	1415258	YDR478W	1	+	2.95085	Quartile 3
chrI	51734	52644	YAL049C	1	-	2.94796	Quartile 3
chrVIII	387196	387681	YHR143W-A	1	+	2.94657	Quartile 3
chrII	434312	435730	YBR095C	1	-	2.94574	Quartile 3
chrV	571099	571745	YER189W	1	+	2.94468	Quartile 3
chrVII	520897	522096	YGR015C	1	-	2.94251	Quartile 3
chrXII	530685	534474	YLR189C	1	-	2.94244	Quartile 3
chrXV	906094	907676	YOR316C	1	-	2.94146	Quartile 3
chrXII	316072	318134	YLR088W	1	+	2.94086	Quartile 3
chrIV	399303	400782	YDL029W	1	+	2.94052	Quartile 3
chrXI	463913	465051	YKR013W	1	+	2.94019	Quartile 3
chrX	151582	153070	YJL139C	1	-	2.93943	Quartile 3
chrV	98584	99207	YEL028W	1	+	2.93934	Quartile 3
chrII	728842	729792	YBR257W	1	+	2.93789	Quartile 3
chrXV	453692	455916	YOR069W	1	+	2.93757	Quartile 3
chrX	555860	557639	YJR064W	1	+	2.93545	Quartile 3
chrIV	363916	364891	YDL051W	1	+	2.93544	Quartile 3
chrXVI	419953	420566	YPL071C	1	-	2.93499	Quartile 3
chrV	358034	359087	YER099C	1	-	2.93416	Quartile 3
chrXIV	538148	539921	YNL048W	1	+	2.93336	Quartile 3
chrXVI	287325	289104	YPL140C	1	-	2.93114	Quartile 3
chrXIII	355349	356984	YMR044W	1	+	2.92995	Quartile 3
chrVIII	342324	344390	YHR117W	1	+	2.92991	Quartile 3
chrV	124621	126325	YEL016C	1	-	2.92884	Quartile 3
chrV	437069	437835	YER134C	1	-	2.92544	Quartile 3
chrXIII	716615	718243	YMR223W	1	+	2.92518	Quartile 3
chrIV	765672	766569	YDR152W	1	+	2.92363	Quartile 3
chrXII	427296	429522	YLR143W	1	+	2.92229	Quartile 3
chrXIV	322120	323585	YNL166C	1	-	2.92102	Quartile 3
chrXIII	497655	499397	YMR115W	1	+	2.92083	Quartile 3
chrVI	154314	155906	YFR005C	1	-	2.91976	Quartile 3
chrV	118523	120342	YEL020C	1	-	2.91727	Quartile 3
chrXIV	338313	339373	YNL159C	1	-	2.91655	Quartile 3
chrV	355380	357835	YER098W	1	+	2.91639	Quartile 3
chrVIII	278038	279889	YHR086W	1	+	2.91406	Quartile 3
chrV	117162	117573	YEL020W-A	1	+	2.91395	Quartile 3
chrV	261869	263764	YER054C	1	-	2.91323	Quartile 3
chrIV	965048	966516	YDR254W	1	+	2.91309	Quartile 3
chrXIV	736732	738651	YNR059W	1	+	2.9112	Quartile 3
chrXI	506831	507750	YKR034W	1	+	2.91105	Quartile 3
chrXIV	420071	420956	YNL107W	1	+	2.90791	Quartile 3
chrXIII	70572	74039	YML100W	1	+	2.90552	Quartile 3
chrIV	963401	964027	YDR252W	1	+	2.90438	Quartile 3
chrXIII	507340	509315	YMR120C	1	-	2.90131	Quartile 3
chrIV	90052	92517	YDL206W	1	+	2.89901	Quartile 3
chrXII	725967	728185	YLR299W	1	+	2.89756	Quartile 3
chrIX	435139	436054	YIR042C	1	-	2.89318	Quartile 3
chrVIII	18859	21024	YHL040C	1	-	2.89175	Quartile 3
chrXII	49864	52100	YLL043W	1	+	2.89118	Quartile 3
chrIV	359745	361363	YDL054C	1	-	2.89072	Quartile 3
chrXV	551065	552203	YOR120W	1	+	2.88965	Quartile 3
chrXIII	689046	690646	YMR211W	1	+	2.88956	Quartile 3
chrXI	375419	378651	YKL033W	1	+	2.88474	Quartile 3
chrXIV	559744	560569	YNL036W	1	+	2.88217	Quartile 3
chrXII	121303	121800	YLL014W	1	+	2.88052	Quartile 3
chrIV	192655	194345	YDL146W	1	+	2.88037	Quartile 3
chrXI	427126	428629	YKL008C	1	-	2.87706	Quartile 3
chrII	364628	365739	YBR061C	1	-	2.8741	Quartile 3
chrIV	592357	593190	YDR073W	1	+	2.86929	Quartile 3
chrXV	636815	638665	YOR161C	1	-	2.86895	Quartile 3
chrXV	1039785	1041532	YOR374W	1	+	2.86871	Quartile 3
chrII	776533	777952	YBR287W	1	+	2.86612	Quartile 3
chrX	423077	424161	YJL006C	1	-	2.86585	Quartile 3
chrII	320322	321653	YBR042C	1	-	2.86258	Quartile 3
chrIV	701258	702803	YDR125C	1	-	2.85821	Quartile 3
chrX	435125	436046	YJL001W	1	+	2.85765	Quartile 3
chrIV	1407346	1410186	YDR475C	1	-	2.85631	Quartile 3
chrXIII	490269	492010	YMR110C	1	-	2.85315	Quartile 3
[truncated: 1,394 more rows]

## Sheet: Legend
Table EV7: Subset of mRNAs with quartiles employed in analyses of Sen1 distribution using the mean as the summarizing function. Table in BED format. The average signal of Wt Sen1 per nucleotide at each indicated mRNA was used to define the quartiles.
