# Supplementary material for: Termination of non‐coding transcription in yeast relies on both an RNA Pol II CTD interaction domain and a CTD‐mimicking region in Sen1
Source: EMBO J. 2020 Feb 28;39(7):e101548. doi: 10.15252/embj.2019101548 (PMC7110113; doi:10.15252/embj.2019101548)
Supplement: Supplementary file 10 — Table EV8 [file EMBJ-39-e101548-s010.xlsx]

## Sheet: Table EV8
Chromosome	Start	End	ID		Strand	Average wt Sen1 signal	Quartile
chrX	458537	458672	CUT214	0	+	8.12307	Quartile 1
chrXIII	534957	535234	CUT301	0	+	7.99997	Quartile 1
chrIV	1384177	1384710	CUT534	0	-	7.91783	Quartile 1
chrX	535101	535759	CUT695	0	-	7.84405	Quartile 1
chrXI	157767	158313	CUT705	0	-	7.65992	Quartile 1
chrX	450500	450693	CUT691	0	-	7.31663	Quartile 1
chrVIII	238347	238883	CUT645	0	-	6.60665	Quartile 1
chrIX	45744	45923	CUT659	0	-	6.56767	Quartile 1
chrIV	215551	215720	CUT479	0	-	6.31267	Quartile 1
chrX	31375	31760	CUT196	0	+	6.23411	Quartile 1
chrV	261941	262632	CUT110	0	+	5.64018	Quartile 1
chrIX	135514	136003	CUT661	0	-	5.5588	Quartile 1
chrXII	866654	866812	CUT752	0	-	5.4174	Quartile 1
chrII	326330	326587	CUT015	0	+	5.23633	Quartile 1
chrVII	606950	607141	CUT608	0	-	5.22787	Quartile 1
chrXI	274224	275080	CUT710	0	-	5.21877	Quartile 1
chrXV	332955	333366	CUT833	0	-	5.09871	Quartile 1
chrXIV	185086	185249	CUT804	0	-	4.95089	Quartile 1
chrXVI	76695	77165	CUT402	0	+	4.93684	Quartile 1
chrIV	304119	304856	CUT483	0	-	4.93301	Quartile 1
chrIV	482614	483320	CUT062	0	+	4.8386	Quartile 1
chrXIV	108076	108189	CUT801	0	-	4.82626	Quartile 1
chrXII	929246	929605	CUT753	0	-	4.64091	Quartile 1
chrXV	530642	531252	CUT844	0	-	4.56142	Quartile 1
chrVIII	441726	441910	CUT653	0	-	4.48948	Quartile 1
chrXIV	174914	175232	CUT320	0	+	4.35541	Quartile 1
chrXI	246094	246278	CUT229	0	+	4.35425	Quartile 1
chrIV	1090373	1091272	CUT079	0	+	4.33543	Quartile 1
chrXI	582617	583377	CUT728	0	-	4.27322	Quartile 1
chrIV	352357	352627	CUT487	0	-	4.24958	Quartile 1
chrXIV	707321	707559	CUT819	0	-	4.24115	Quartile 1
chrVI	194402	194554	CUT578	0	-	4.11378	Quartile 1
chrXIII	54284	54574	CUT759	0	-	4.07821	Quartile 1
chrXII	505606	505815	CUT739	0	-	4.01065	Quartile 1
chrXII	830418	830755	CUT750	0	-	3.99887	Quartile 1
chrV	178263	178590	CUT550	0	-	3.99421	Quartile 1
chrVII	608759	609100	CUT609	0	-	3.97806	Quartile 1
chrIV	1004547	1005337	CUT516	0	-	3.91174	Quartile 1
chrIV	1145830	1146089	CUT522	0	-	3.87249	Quartile 1
chrVII	228781	229356	CUT133	0	+	3.70506	Quartile 1
chrXI	554331	554661	CUT723	0	-	3.68431	Quartile 1
chrXV	818202	818341	CUT864	0	-	3.60877	Quartile 1
chrXV	267830	268062	CUT366	0	+	3.58102	Quartile 1
chrX	461430	461596	CUT692	0	-	3.54264	Quartile 1
chrIV	1300555	1300993	CUT532	0	-	3.52806	Quartile 1
chrXV	995064	995852	CUT395	0	+	3.51381	Quartile 1
chrXI	96062	96275	CUT704	0	-	3.46376	Quartile 1
chrII	714658	714801	CUT037	0	+	3.45709	Quartile 1
chrXIV	241121	241342	CUT805	0	-	3.44981	Quartile 1
chrIV	31829	32071	CUT469	0	-	3.43245	Quartile 1
chrXI	493084	493666	CUT721	0	-	3.33419	Quartile 1
chrIV	769915	770189	CUT510	0	-	3.31761	Quartile 1
chrXI	604419	604508	CUT245	0	+	3.3023	Quartile 1
chrVIII	501295	501621	CUT183	0	+	3.28222	Quartile 1
chrX	155032	155744	CUT204	0	+	3.27448	Quartile 1
chrXVI	939166	939474	CUT435	0	+	3.26855	Quartile 1
chrVI	252002	252265	CUT580	0	-	3.26706	Quartile 1
chrXI	557141	557284	CUT_GIM_0423	0	-	3.2478	Quartile 1
chrIV	1106080	1106269	CUT081	0	+	3.22189	Quartile 1
chrII	549309	549529	CUT456	0	-	3.21633	Quartile 1
chrIX	382048	382139	CUT669	0	-	3.2068	Quartile 1
chrVI	118617	119141	CUT575	0	-	3.18163	Quartile 1
chrVII	131173	131303	CUT587	0	-	3.08992	Quartile 1
chrXII	657781	658088	CUT742	0	-	3.07669	Quartile 1
chrXIII	129739	130222	CUT285	0	+	3.0616	Quartile 1
chrIV	687413	687899	CUT504	0	-	3.06019	Quartile 1
chrI	36255	36368	CUT439	0	-	3.02773	Quartile 1
chrXV	170281	170556	CUT362	0	+	3.02389	Quartile 1
chrXVI	108006	108250	CUT880	0	-	3.01723	Quartile 1
chrX	349376	349948	CUT211	0	+	3.0104	Quartile 1
chrXIV	145466	145727	CUT317	0	+	2.96047	Quartile 1
chrX	63436	63597	CUT671	0	-	2.95966	Quartile 1
chrXII	633823	634001	CUT741	0	-	2.95462	Quartile 1
chrX	109799	110232	CUT197	0	+	2.91253	Quartile 1
chrIV	1240105	1240646	CUT088	0	+	2.90322	Quartile 1
chrIV	578655	579132	CUT499	0	-	2.88395	Quartile 1
chrXVI	475175	475629	CUT422	0	+	2.87612	Quartile 1
chrVII	256371	257279	CUT592	0	-	2.85949	Quartile 1
chrX	486520	486691	CUT215	0	+	2.84381	Quartile 1
chrV	301044	301425	CUT559	0	-	2.83198	Quartile 1
chrX	117933	118487	CUT199	0	+	2.83062	Quartile 2
chrIV	892184	892443	CUT515	0	-	2.79905	Quartile 2
chrXVI	169705	170152	CUT405	0	+	2.78767	Quartile 2
chrXIII	110492	110851	CUT761	0	-	2.78046	Quartile 2
chrXV	1001073	1001210	CUT396	0	+	2.73188	Quartile 2
chrXIII	58846	59293	CUT283	0	+	2.72635	Quartile 2
chrVIII	115534	115641	CUT173	0	+	2.7239	Quartile 2
chrX	650813	651270	CUT699	0	-	2.72238	Quartile 2
chrXV	553161	553545	CUT382	0	+	2.69799	Quartile 2
chrXII	97795	98034	CUT246	0	+	2.64614	Quartile 2
chrVII	702389	702664	CUT615	0	-	2.62838	Quartile 2
chrX	280086	280671	CUT686	0	-	2.60582	Quartile 2
chrXIV	568377	568586	CUT340	0	+	2.59526	Quartile 2
chrIV	428508	428727	CUT492	0	-	2.57613	Quartile 2
chrXII	543461	543705	CUT740	0	-	2.57314	Quartile 2
chrIV	588007	588482	CUT067	0	+	2.50864	Quartile 2
chrVIII	128704	129284	CUT640	0	-	2.50327	Quartile 2
chrV	544878	545031	CUT571	0	-	2.4674	Quartile 2
chrX	99257	99430	CUT673	0	-	2.46596	Quartile 2
chrXVI	675906	676033	CUT428	0	+	2.44832	Quartile 2
chrXIV	434460	434585	CUT812	0	-	2.44715	Quartile 2
chrXII	264909	265246	CUT733	0	-	2.43468	Quartile 2
chrXVI	699622	700021	CUT910	0	-	2.43375	Quartile 2
chrX	604490	604728	CUT218	0	+	2.42656	Quartile 2
chrIV	974570	974793	CUT075	0	+	2.3957	Quartile 2
chrIV	132444	132704	CUT474	0	-	2.3741	Quartile 2
chrIX	212147	212394	CUT190	0	+	2.36624	Quartile 2
chrXVI	834173	834326	CUT918	0	-	2.36083	Quartile 2
chrVII	337360	337639	CUT596	0	-	2.34568	Quartile 2
chrV	432733	432860	CUT568	0	-	2.33923	Quartile 2
chrVII	280777	281014	CUT135	0	+	2.32271	Quartile 2
chrXII	833421	833680	CUT751	0	-	2.31716	Quartile 2
chrXVI	215384	215645	CUT408	0	+	2.30632	Quartile 2
chrXIII	545461	545713	CUT776	0	-	2.29746	Quartile 2
chrII	571410	571693	CUT028	0	+	2.27723	Quartile 2
chrXV	944267	944429	CUT868	0	-	2.24919	Quartile 2
chrIV	1072774	1073221	CUT078	0	+	2.2472	Quartile 2
chrIV	751135	751377	CUT508	0	-	2.24487	Quartile 2
chrI	151628	152074	CUT441	0	-	2.22152	Quartile 2
chrVIII	450435	450705	CUT655	0	-	2.21793	Quartile 2
chrXIII	204441	204877	CUT288	0	+	2.21667	Quartile 2
chrXI	257972	258359	CUT708	0	-	2.21309	Quartile 2
chrXII	1041750	1042205	CUT278	0	+	2.20658	Quartile 2
chrXIV	381109	381288	CUT334	0	+	2.17888	Quartile 2
chrV	321709	321901	CUT563	0	-	2.17526	Quartile 2
chrXIII	649631	649825	CUT782	0	-	2.16874	Quartile 2
chrVII	225929	226160	CUT132	0	+	2.1548	Quartile 2
chrVIII	273344	273603	CUT646	0	-	2.15247	Quartile 2
chrVII	760732	761153	CUT619	0	-	2.13715	Quartile 2
chrXV	462612	463007	CUT379	0	+	2.12833	Quartile 2
chrXV	380480	380717	CUT836	0	-	2.12663	Quartile 2
chrII	365852	366319	CUT019	0	+	2.10809	Quartile 2
chrXI	328125	329042	CUT231	0	+	2.09841	Quartile 2
chrX	134192	134349	CUT200	0	+	2.09694	Quartile 2
chrXV	784375	784644	CUT862	0	-	2.0956	Quartile 2
chrX	613242	613501	CUT219	0	+	2.09315	Quartile 2
chrXV	363944	364133	CUT834	0	-	2.09207	Quartile 2
chrV	326173	326450	CUT112	0	+	2.04055	Quartile 2
chrVII	746359	746590	CUT618	0	-	2.01981	Quartile 2
chrVII	1038707	1039046	CUT168	0	+	1.99251	Quartile 2
chrIV	562582	562875	CUT498	0	-	1.96426	Quartile 2
chrVII	276884	277086	CUT593	0	-	1.96031	Quartile 2
chrIV	1359134	1359371	CUT095	0	+	1.95772	Quartile 2
chrXIV	459187	459439	CUT813	0	-	1.92579	Quartile 2
chrIV	57009	57149	CUT049	0	+	1.92496	Quartile 2
chrXV	769781	769934	CUT859	0	-	1.90619	Quartile 2
chrXIV	275815	276051	CUT806	0	-	1.88725	Quartile 2
chrIX	220963	221088	CUT191	0	+	1.88506	Quartile 2
chrXIII	861449	861684	CUT311	0	+	1.8667	Quartile 2
chrXIII	560236	560655	CUT777	0	-	1.8609	Quartile 2
chrIV	1319433	1319680	CUT092	0	+	1.83659	Quartile 2
chrXIII	577122	577461	CUT779	0	-	1.83164	Quartile 2
chrXIV	529383	529545	CUT817	0	-	1.83005	Quartile 2
chrXII	436861	437115	CUT736	0	-	1.82781	Quartile 2
chrXII	415741	416162	CUT260	0	+	1.81491	Quartile 2
chrXII	906657	906876	CUT275	0	+	1.79685	Quartile 2
chrXIV	359163	359249	CUT808	0	-	1.78274	Quartile 2
chrXVI	878320	878509	CUT921	0	-	1.78005	Quartile 2
chrII	360646	360983	CUT018	0	+	1.77627	Quartile 2
chrX	529505	529647	CUT694	0	-	1.76129	Quartile 2
chrII	379122	379332	CUT022	0	+	1.75976	Quartile 3
chrIV	794471	795084	CUT071	0	+	1.73417	Quartile 3
chrXI	476087	476328	CUT240	0	+	1.72991	Quartile 3
chrXV	953825	954099	CUT870	0	-	1.72951	Quartile 3
chrXIII	759984	760155	CUT788	0	-	1.72606	Quartile 3
chrXV	458176	458534	CUT378	0	+	1.70357	Quartile 3
chrI	138600	138756	CUT002	0	+	1.70098	Quartile 3
chrIV	414403	414792	CUT491	0	-	1.68941	Quartile 3
chrXVI	117827	118027	CUT881	0	-	1.68763	Quartile 3
chrX	581771	582247	CUT216	0	+	1.68708	Quartile 3
chrVII	420880	421093	CUT142	0	+	1.67659	Quartile 3
chrIII	68933	69297	CUT041	0	+	1.66099	Quartile 3
chrVII	345438	345759	CUT597	0	-	1.65786	Quartile 3
chrXVI	454109	454329	CUT420	0	+	1.65695	Quartile 3
chrIV	115275	115967	CUT473	0	-	1.63542	Quartile 3
chrXVI	933496	933768	CUT925	0	-	1.62792	Quartile 3
chrV	238464	238810	CUT109	0	+	1.62388	Quartile 3
chrXVI	565273	565454	CUT423	0	+	1.60482	Quartile 3
chrVIII	208993	209270	CUT643	0	-	1.59658	Quartile 3
chrXV	386290	386563	CUT837	0	-	1.59374	Quartile 3
chrIV	442552	442801	CUT060	0	+	1.58345	Quartile 3
chrVII	667580	667810	CUT612	0	-	1.57754	Quartile 3
chrXIV	407851	408069	CUT811	0	-	1.56382	Quartile 3
chrXI	335280	335590	CUT232	0	+	1.55797	Quartile 3
chrXVI	411288	411675	CUT897	0	-	1.55621	Quartile 3
chrXIV	116381	116640	CUT802	0	-	1.54521	Quartile 3
chrI	180246	180341	CUT005	0	+	1.54492	Quartile 3
chrII	376365	376548	CUT021	0	+	1.5296	Quartile 3
chrVII	671589	671911	CUT614	0	-	1.48381	Quartile 3
chrXIV	663413	663684	CUT818	0	-	1.46516	Quartile 3
chrIV	310438	310922	CUT054	0	+	1.46416	Quartile 3
chrXV	1010567	1010862	CUT874	0	-	1.45492	Quartile 3
chrII	429567	430123	CUT025	0	+	1.45196	Quartile 3
chrXVI	752878	753040	CUT912	0	-	1.44732	Quartile 3
chrX	413655	413923	CUT213	0	+	1.44508	Quartile 3
chrX	119471	119663	CUT674	0	-	1.41927	Quartile 3
chrVII	358171	358369	CUT598	0	-	1.41548	Quartile 3
chrVII	412775	413142	CUT600	0	-	1.41438	Quartile 3
chrI	30020	30501	CUT001	0	+	1.40965	Quartile 3
chrIV	139160	139355	CUT476	0	-	1.40625	Quartile 3
chrII	539547	539752	CUT455	0	-	1.39848	Quartile 3
chrIV	247785	248020	CUT481	0	-	1.39447	Quartile 3
chrXIV	168087	168513	CUT319	0	+	1.37864	Quartile 3
chrVII	576184	576565	CUT607	0	-	1.37807	Quartile 3
chrV	416345	416555	CUT566	0	-	1.36647	Quartile 3
chrIV	1427375	1427802	CUT098	0	+	1.36089	Quartile 3
chrIV	630030	630691	CUT503	0	-	1.35532	Quartile 3
chrII	340920	341239	CUT449	0	-	1.34679	Quartile 3
chrIX	203436	203902	CUT189	0	+	1.33182	Quartile 3
chrII	576332	576605	CUT029	0	+	1.32751	Quartile 3
chrXI	223208	223431	CUT228	0	+	1.32495	Quartile 3
chrXV	880482	880665	CUT867	0	-	1.31731	Quartile 3
chrVII	366865	367139	CUT140	0	+	1.31078	Quartile 3
chrIX	187903	188113	CUT188	0	+	1.29174	Quartile 3
chrXIII	628567	628754	CUT780	0	-	1.28392	Quartile 3
chrVII	801680	801896	CUT623	0	-	1.28075	Quartile 3
chrXI	307797	308002	CUT714	0	-	1.27935	Quartile 3
chrII	408004	408473	CUT453	0	-	1.27329	Quartile 3
chrIV	784505	784676	CUT513	0	-	1.25688	Quartile 3
chrXVI	207406	207721	CUT891	0	-	1.25238	Quartile 3
chrXII	248757	249185	CUT254	0	+	1.24646	Quartile 3
chrVII	616324	616917	CUT151	0	+	1.24357	Quartile 3
chrXVI	480230	480362	CUT900	0	-	1.24205	Quartile 3
chrXI	230685	230986	CUT707	0	-	1.23622	Quartile 3
chrVIII	231440	231856	CUT644	0	-	1.2336	Quartile 3
chrXII	196781	197107	CUT252	0	+	1.20866	Quartile 3
chrIII	238061	238713	CUT467	0	-	1.18145	Quartile 3
chrXI	24588	24919	CUT701	0	-	1.16407	Quartile 3
chrVII	739358	739659	CUT617	0	-	1.162	Quartile 3
chrIV	1036824	1037003	CUT520	0	-	1.16049	Quartile 3
chrXIII	915031	915075	CUT794	0	-	1.1533	Quartile 3
chrIX	274072	274310	CUT194	0	+	1.15287	Quartile 3
chrIV	1092700	1093112	CUT080	0	+	1.14854	Quartile 3
chrVIII	69688	70067	CUT638	0	-	1.14728	Quartile 3
chrIV	423724	423917	CUT059	0	+	1.14391	Quartile 3
chrXIII	773659	773876	CUT790	0	-	1.12409	Quartile 3
chrXII	541944	542192	CUT265	0	+	1.11399	Quartile 3
chrXI	286189	286343	CUT711	0	-	1.1104	Quartile 3
chrXVI	497625	497734	CUT903	0	-	1.10977	Quartile 3
chrVI	44676	45654	CUT121	0	+	1.1062	Quartile 3
chrXII	399024	399423	CUT735	0	-	1.0967	Quartile 4
chrXVI	874690	874887	CUT919	0	-	1.09449	Quartile 4
chrIV	501754	502074	CUT064	0	+	1.06978	Quartile 4
chrVIII	381172	381300	CUT650	0	-	1.06594	Quartile 4
chrIV	345245	345451	CUT486	0	-	1.06442	Quartile 4
chrXIII	14966	15230	CUT280	0	+	1.05729	Quartile 4
chrX	142802	143031	CUT679	0	-	1.05275	Quartile 4
chrV	316751	316897	CUT111	0	+	1.05045	Quartile 4
chrV	422169	422447	CUT116	0	+	1.03456	Quartile 4
chrV	9952	10415	CUT103	0	+	1.01951	Quartile 4
chrVII	762050	762200	CUT620	0	-	1.01936	Quartile 4
chrXV	264748	265177	CUT832	0	-	1.01419	Quartile 4
chrVII	166718	166890	CUT130	0	+	1.00843	Quartile 4
chrXIII	867535	867593	CUT313	0	+	0.99266	Quartile 4
chrXI	489878	490080	CUT241	0	+	0.986084	Quartile 4
chrII	784952	785168	CUT039	0	+	0.977175	Quartile 4
chrXIV	348759	349094	CUT332	0	+	0.970387	Quartile 4
chrXII	839783	840044	CUT273	0	+	0.950155	Quartile 4
chrVII	884481	884661	CUT160	0	+	0.927334	Quartile 4
chrXIV	417791	417999	CUT335	0	+	0.913068	Quartile 4
chrII	306231	306524	CUT011	0	+	0.900532	Quartile 4
chrVII	56037	56184	CUT585	0	-	0.899017	Quartile 4
chrXII	115727	116140	CUT730	0	-	0.878138	Quartile 4
chrXV	421891	422075	CUT374	0	+	0.847245	Quartile 4
chrXV	136248	136631	CUT357	0	+	0.842709	Quartile 4
chrVIII	170687	170984	CUT175	0	+	0.835656	Quartile 4
chrXVI	759234	759523	CUT913	0	-	0.831126	Quartile 4
chrVII	516025	516271	CUT604	0	-	0.821715	Quartile 4
chrVII	269330	269634	CUT134	0	+	0.80616	Quartile 4
chrXIII	814362	814633	CUT310	0	+	0.796957	Quartile 4
chrXV	741967	742126	CUT855	0	-	0.790017	Quartile 4
chrIV	690312	690488	CUT505	0	-	0.783865	Quartile 4
chrXI	454857	455091	CUT239	0	+	0.756959	Quartile 4
chrIII	131779	132077	CUT044	0	+	0.750987	Quartile 4
chrXV	168317	168438	CUT361	0	+	0.736058	Quartile 4
chrXIV	258395	258617	CUT327	0	+	0.735003	Quartile 4
chrXII	721763	721952	CUT270	0	+	0.715543	Quartile 4
chrXIII	284308	284634	CUT763	0	-	0.715164	Quartile 4
chrXIV	736338	736497	CUT820	0	-	0.713045	Quartile 4
chrIV	1269444	1269705	CUT528	0	-	0.689408	Quartile 4
chrXIV	87041	87286	CUT799	0	-	0.682193	Quartile 4
chrI	10969	11183	CUT436	0	-	0.674103	Quartile 4
chrVII	1017945	1018367	CUT167	0	+	0.642819	Quartile 4
chrIV	1496773	1497053	CUT101	0	+	0.630774	Quartile 4
chrIV	1030504	1030733	CUT076	0	+	0.620014	Quartile 4
chrV	272104	272291	CUT555	0	-	0.617046	Quartile 4
chrVIII	461796	462104	CUT656	0	-	0.55893	Quartile 4
chrV	294739	294832	CUT558	0	-	0.54329	Quartile 4
chrVII	605736	605935	CUT149	0	+	0.536668	Quartile 4
chrXIV	68292	68418	CUT798	0	-	0.533229	Quartile 4
chrIX	99982	100114	CUT186	0	+	0.528928	Quartile 4
chrIV	1436507	1436708	CUT536	0	-	0.51262	Quartile 4
chrIV	1020154	1020401	CUT518	0	-	0.512574	Quartile 4
chrIV	1334191	1334537	CUT094	0	+	0.503527	Quartile 4
chrXIII	557480	557584	CUT303	0	+	0.46216	Quartile 4
chrVII	1065501	1065662	CUT170	0	+	0.454986	Quartile 4
chrII	483748	483851	CUT026	0	+	0.452026	Quartile 4
chrIX	259707	259952	CUT664	0	-	0.430362	Quartile 4
chrIV	163401	163536	CUT051	0	+	0.423245	Quartile 4
chrXV	1030541	1031735	CUT398	0	+	0.422421	Quartile 4
chrXVI	226038	226171	CUT409	0	+	0.417185	Quartile 4
chrV	500607	500829	CUT119	0	+	0.404339	Quartile 4
chrXII	109233	109532	CUT248	0	+	0.401838	Quartile 4
chrIII	163955	164239	CUT047	0	+	0.398455	Quartile 4
chrIV	704053	704205	CUT507	0	-	0.38029	Quartile 4
chrV	347826	347964	CUT114	0	+	0.378216	Quartile 4
chrII	341981	342206	CUT017	0	+	0.367353	Quartile 4
chrXV	335339	335815	CUT369	0	+	0.354336	Quartile 4
chrIII	39036	39326	CUT040	0	+	0.353942	Quartile 4
chrXV	605300	605550	CUT384	0	+	0.346984	Quartile 4
chrVII	427281	427377	CUT143	0	+	0.326373	Quartile 4
chrIV	727825	728047	CUT069	0	+	0.288446	Quartile 4
chrV	303205	303279	CUT561	0	-	0.28386	Quartile 4
chrXVI	644994	645268	CUT907	0	-	0.268619	Quartile 4
chrXIII	646773	646830	CUT781	0	-	0.252647	Quartile 4
chrIV	1166252	1166439	CUT523	0	-	0.230398	Quartile 4
chrXVI	901327	901550	CUT923	0	-	0.224041	Quartile 4
chrII	381343	381535	CUT023	0	+	0.209758	Quartile 4
chrXII	738142	738376	CUT271	0	+	0.197112	Quartile 4
chrVII	962295	962453	CUT163	0	+	0.141284	Quartile 4
chrVII	148226	148313	CUT128	0	+	0.0124431	Quartile 4

## Sheet: Legend
Table EV8: Subset of CUTs with quartiles employed in analyses of Sen1 distribution using the mean as the summarizing function. Table in BED format. The average signal of Wt Sen1 per nucleotide at each indicated CUT was used to define the quartiles.
